# Supplementary material for: Use of hybrid quantum-classical algorithms for enhancing biomarker classification
Source: PLoS One. 2025 Jul 17;20(7):e0327928. doi: 10.1371/journal.pone.0327928 (PMC12270134; doi:10.1371/journal.pone.0327928)
Supplement: S1 File — (CSV) [file pone.0327928.s001.csv]

ENSG00000004939.12	ENSG00000070915.8	ENSG00000074803.16	ENSG00000086159.11	ENSG00000100362.11	ENSG00000102678.6	ENSG00000104413.14	ENSG00000105929.14	ENSG00000113889.10	ENSG00000115507.8	ENSG00000116039.10	ENSG00000118271.8	ENSG00000122194.17	ENSG00000132677.11	ENSG00000132698.12	ENSG00000133020.4	ENSG00000133742.12	ENSG00000135480.13	ENSG00000140519.11	ENSG00000141750.6	ENSG00000147606.7	ENSG00000147614.3	ENSG00000149452.14	ENSG00000152931.7	ENSG00000153292.14	ENSG00000157703.14	ENSG00000163631.15	ENSG00000164122.7	ENSG00000164363.9	ENSG00000164756.11	ENSG00000166105.14	ENSG00000167741.9	ENSG00000167748.9	ENSG00000168878.15	ENSG00000169344.14	ENSG00000170044.7	ENSG00000173253.13	ENSG00000184601.9	ENSG00000184905.7	ENSG00000184908.16	ENSG00000186766.7	ENSG00000188175.8	ENSG00000214128.9	ENSG00000223350.2	ENSG00000231290.4	ENSG00000241233.2	ENSG00000260802.1	ENSG00000277011.1	Class Labels
4.0	3.459431619	6.658211483	2.0	2.807354922	2.584962501	5.247927513	4.459431619	4.247927513	0.0	9.204571144	1.584962501	3.459431619	2.584962501	5.209453366	7.73470962	1.584962501	7.459431619	2.807354922	5.727920455	5.129283017	3.700439718	7.044394119	3.169925001	3.906890596	1.584962501	6.906890596	1.584962501	9.278449458	2.0	5.554588852	4.392317423	1.0	4.0	7.475733431	1.0	4.0	4.754887502	7.312882955	4.459431619	5.209453366	1.0	5.087462841	3.169925001	4.087462841	2.584962501	3.0	4.169925001	0
4.95419631	4.754887502	3.700439718	2.321928095	1.584962501	1.584962501	1.0	3.321928095	1.584962501	1.0	5.169925001	1.0	7.965784285	1.584962501	0.0	4.584962501	5.044394119	8.592457037	1.0	1.0	4.459431619	2.0	9.668884984	1.0	2.0	1.0	7.21916852	1.0	12.07079181	2.321928095	3.0	4.459431619	2.0	1.584962501	1.0	0.0	0.0	5.672425342	3.459431619	4.584962501	3.459431619	2.0	3.0	2.807354922	2.321928095	3.0	0.0	2.807354922	0
5.129283017	5.781359714	8.939579214	2.321928095	0.0	1.0	1.0	7.303780748	1.584962501	1.0	4.321928095	1.584962501	8.06608919	1.584962501	4.0	3.0	3.0	8.77478706	1.0	2.584962501	7.055282436	1.0	5.554588852	1.0	6.209453366	2.584962501	6.303780748	1.584962501	10.89481776	0.0	2.0	3.169925001	2.0	2.0	1.0	2.807354922	2.584962501	4.169925001	0.0	5.754887502	1.0	1.0	5.700439718	6.475733431	3.0	1.0	2.321928095	1.584962501	0
6.768184325	6.06608919	8.924812504	4.247927513	3.906890596	3.807354922	6.06608919	5.554588852	7.159871337	2.807354922	8.442943496	4.247927513	11.14847658	3.807354922	3.584962501	11.44811631	3.169925001	7.011227255	4.807354922	4.906890596	6.044394119	5.044394119	12.03617361	3.0	4.700439718	3.321928095	8.426264755	3.700439718	9.319672121	5.523561956	8.558420713	5.459431619	3.700439718	5.906890596	10.142877455375	3.906890596	2.807354922	10.7984718	7.0	5.906890596	4.459431619	3.169925001	5.930737338	1.0	3.807354922	3.807354922	2.584962501	2.807354922	0
3.169925001	5.357552005	6.044394119	2.0	4.169925001	4.754887502	3.584962501	4.321928095	2.321928095	1.584962501	4.906890596	1.0	9.756556323	2.0	3.321928095	8.209453366	0.0	8.527477006	3.459431619	3.906890596	3.807354922	10.30947635	6.022367813	2.807354922	4.169925001	2.321928095	6.700439718	0.0	8.661778098	2.0	1.584962501	4.906890596	1.0	1.584962501	3.169925001	1.584962501	3.169925001	7.044394119	4.807354922	5.392317423	4.169925001	1.0	4.523561956	2.321928095	5.169925001	0.0	2.584962501	2.0	0
8.038918989	4.321928095	2.807354922	1.584962501	3.169925001	1.0	2.321928095	3.700439718	2.584962501	1.584962501	5.754887502	2.584962501	11.82773965	0.0	3.169925001	10.03754695	7.0	4.523561956	1.584962501	1.0	3.906890596	0.0	9.076815597	1.584962501	3.321928095	0.0	5.129283017	2.0	11.28828934	3.807354922	6.820178962	3.906890596	0.0	2.321928095	1.0	2.584962501	2.321928095	9.873444113	8.965784285	2.321928095	5.247927513	1.584962501	3.584962501	2.584962501	3.459431619	2.807354922	1.0	1.0	0
5.832890014	5.169925001	5.169925001	3.807354922	2.321928095	2.0	2.321928095	4.247927513	1.584962501	3.807354922	6.129283017	1.0	6.169925001	2.321928095	0.0	5.129283017	6.539158811	8.758223215	4.523561956	2.0	3.584962501	4.857980995	3.321928095	3.169925001	9.076815597	1.0	5.807354922	1.584962501	8.768184325	3.459431619	3.459431619	2.321928095	3.0	1.584962501	2.807354922	4.700439718	3.0	0.0	3.0	5.169925001	2.0	2.0	2.807354922	1.584962501	3.584962501	2.321928095	2.584962501	0.0	0
6.491853096	4.95419631	4.754887502	3.0	2.0	2.321928095	4.95419631	4.169925001	3.0	2.584962501	7.294620749	6.189824559	11.69783636	3.807354922	5.554588852	1.584962501	3.321928095	7.930737338	3.584962501	9.796039609	5.044394119	3.906890596	12.49934763	2.0	3.321928095	4.321928095	7.686500527	2.0	8.845490051	1.584962501	2.584962501	4.169925001	1.584962501	5.209453366	2.807354922	2.0	3.321928095	12.12315143	6.189824559	3.584962501	6.0	1.0	4.754887502	1.0	3.169925001	3.321928095	1.0	3.169925001	0
10.54592977	8.742366901999999	13.41270215	7.619818782499999	7.098032083	7.499845887	7.942514505	10.18487534	9.7447947125	0.0	10.478842511	4.807354922	10.92555444	7.339850003	7.936637939	8.588714636	1.584962501	10.86805085	8.7843343475	7.357552005	9.327484898124998	9.503825738	12.12928302	5.247927513	9.257387843	4.459431619	8.30833903	3.0	5.209453366	6.845490051	8.717676423	9.385862401	5.882643049	3.807354922	10.142877455375	3.459431619	6.890759940000001	11.06877828	9.627533884	10.751167343999999	5.857980995	5.518387305	9.43788990125	6.845490051	6.285402219	3.584962501	4.392317423	5.807354922	0
5.285402219	7.820178962	8.438791853	4.523561956	3.584962501	4.169925001	5.754887502	5.930737338	5.906890596	2.321928095	7.276124405	1.584962501	8.686500527	5.321928095	5.247927513	10.49884921	3.584962501	8.797661526	5.169925001	3.807354922	5.977279923	5.209453366	7.339850003	3.807354922	5.392317423	2.807354922	6.569855608	0.0	11.25266543	1.584962501	2.807354922	5.169925001	4.754887502	3.169925001	6.392317423	1.584962501	4.169925001	5.584962501	4.95419631	7.665335917	4.0	3.321928095	6.62935662	4.523561956	4.95419631	2.584962501	2.0	3.321928095	0
4.64385619	4.321928095	2.584962501	0.0	1.0	1.0	7.531381461	5.459431619	2.584962501	2.807354922	7.918863237	3.0	6.022367813	5.044394119	8.071462363	0.0	1.584962501	8.581200582	4.64385619	5.209453366	4.392317423	5.523561956	2.0	3.459431619	4.754887502	3.459431619	4.857980995	1.584962501	0.0	2.321928095	1.584962501	6.599912842	1.0	6.375039431	2.584962501	2.321928095	2.0	0.0	0.0	3.459431619	0.0	0.0	3.700439718	5.426264755	3.459431619	3.459431619	2.0	3.0	0
5.807354922	3.321928095	7.312882955	3.906890596	1.584962501	1.584962501	0.0	3.459431619	5.392317423	0.0	7.888743249	0.0	13.42482239	1.0	2.321928095	2.0	2.321928095	6.820178962	2.807354922	8.388017285	4.459431619	3.700439718	7.77478706	0.0	2.807354922	2.584962501	6.442943496	0.0	3.807354922	1.0	2.0	3.0	2.584962501	0.0	7.339850003	0.0	1.0	7.392317423	2.0	3.807354922	2.584962501	1.584962501	3.459431619	2.0	3.584962501	2.584962501	2.321928095	1.0	0
9.592457037	8.742366901999999	13.64846994	7.619818782499999	6.044394119	6.672425342	6.714245518	9.082149041	9.7447947125	0.0	9.781359714	2.807354922	12.69696753	5.247927513	6.754887502	7.011227255	0.0	8.77148947	8.169925001	7.781359714	7.531381461	8.118941073	8.714245518	5.518387305	8.539158811	3.700439718	7.727920455	0.0	4.247927513	3.321928095	4.087462841	7.936637939	6.459431619	1.0	10.142877455375	3.0	5.977279923	9.83447105	5.129283017	9.620219826	4.584962501	5.518387305	9.43788990125	2.0	3.584962501	3.0	1.0	4.95419631	0
11.1244665975	6.459431619	3.0	7.619818782499999	7.447976116000001	8.047368751	11.12088584	10.498106199374998	8.0	2.0	10.478842511	6.8048202374999995	1.0	7.751099295	10.57648435	1.0	2.321928095	13.74299310125	8.7843343475	12.66378045	9.327484898124998	12.287334259125	3.0	5.518387305	9.842350343	6.940477546	3.584962501	5.518387305	0.0	0.0	2.321928095	10.074096777000001	7.677220524125001	6.873655543500001	3.807354922	4.087462841	6.890759940000001	0.0	2.584962501	10.751167343999999	10.393880012499999	5.518387305	9.43788990125	0.0	3.169925001	6.0	6.700439718	8.9248125025	0
3.321928095	4.0	3.584962501	1.584962501	2.584962501	0.0	3.700439718	3.584962501	3.0	1.584962501	5.523561956	1.0	5.95419631	1.584962501	4.169925001	1.0	3.584962501	7.651051691	1.584962501	3.807354922	5.459431619	4.087462841	2.584962501	1.0	2.584962501	1.0	7.400879436	1.0	12.5667676	1.584962501	3.169925001	3.584962501	0.0	3.321928095	3.169925001	1.584962501	0.0	0.0	1.0	4.857980995	5.357552005	2.584962501	3.700439718	2.807354922	4.087462841	4.0	0.0	1.584962501	0
4.459431619	4.459431619	9.722807531	2.0	2.584962501	5.357552005	8.353146825	3.459431619	4.0	0.0	5.584962501	3.169925001	5.169925001	1.584962501	6.339850003	0.0	2.0	9.733015322	4.0	5.584962501	5.285402219	5.584962501	4.169925001	2.0	5.930737338	3.807354922	6.022367813	2.807354922	11.46760555	2.0	2.321928095	4.700439718	1.584962501	3.169925001	3.0	2.321928095	1.584962501	5.64385619	6.06608919	2.807354922	4.392317423	0.0	2.0	1.584962501	3.169925001	2.807354922	3.700439718	3.459431619	0
2.0	4.321928095	2.321928095	1.0	2.0	0.0	4.523561956	1.0	3.700439718	0.0	5.491853096	3.807354922	6.247927513	1.0	1.0	5.044394119	3.0	8.033423002	1.584962501	2.0	4.087462841	4.0	6.129283017	0.0	2.807354922	0.0	8.554588852	2.0	8.968666793	4.247927513	2.0	3.906890596	2.807354922	0.0	4.169925001	1.0	1.0	3.584962501	3.700439718	4.807354922	4.857980995	0.0	1.0	3.321928095	2.321928095	2.321928095	1.0	0.0	0
4.169925001	3.321928095	2.807354922	3.169925001	4.64385619	3.459431619	10.09011242	3.169925001	1.0	2.807354922	4.087462841	0.0	2.0	3.700439718	9.911391988	0.0	3.700439718	12.57506646	4.321928095	7.906890596	2.807354922	7.62935662	1.584962501	0.0	6.189824559	3.0	2.807354922	2.807354922	2.0	2.0	3.169925001	1.584962501	4.700439718	1.584962501	2.0	7.936637939	1.584962501	1.584962501	0.0	5.523561956	1.0	2.584962501	3.0	6.700439718	2.584962501	0.0	3.321928095	4.169925001	0
6.044394119	3.321928095	5.285402219	3.700439718	2.0	1.0	0.0	2.584962501	3.459431619	1.0	6.584962501	1.0	9.941047606	1.0	2.321928095	3.169925001	5.554588852	7.577428828	0.0	4.857980995	3.700439718	3.700439718	10.75238065	0.0	0.0	3.459431619	6.523561956	0.0	7.54689446	5.392317423	1.584962501	4.807354922	1.584962501	0.0	5.321928095	1.584962501	1.584962501	8.214319121	2.0	4.169925001	5.169925001	1.584962501	2.0	3.0	4.0	2.0	1.0	3.321928095	0
3.700439718	3.321928095	3.0	1.0	2.0	5.672425342	1.0	2.584962501	2.0	1.584962501	6.882643049	0.0	2.0	2.0	2.0	2.0	2.321928095	9.859534786	4.247927513	6.942514505	7.118941073	1.0	4.459431619	4.523561956	3.906890596	4.459431619	5.727920455	2.321928095	7.285402219	0.0	3.807354922	4.807354922	4.087462841	1.0	0.0	3.169925001	2.807354922	9.060695932	4.807354922	5.087462841	3.169925001	0.0	2.807354922	4.807354922	4.857980995	3.169925001	0.0	2.321928095	0
3.700439718	3.459431619	5.857980995	1.0	1.0	1.0	6.686500527	2.0	2.0	1.0	5.523561956	1.0	8.361943774	0.0	2.321928095	0.0	3.0	8.511752654	1.0	4.700439718	4.459431619	2.321928095	3.169925001	0.0	1.584962501	0.0	6.554588852	0.0	3.906890596	1.584962501	3.459431619	1.584962501	1.0	1.584962501	3.169925001	0.0	0.0	5.614709844	1.0	5.247927513	4.247927513	0.0	2.321928095	1.0	4.0	1.584962501	0.0	3.321928095	0
6.658211483	8.742366901999999	4.64385619	7.294620749	6.339850003	8.047368751	11.5980525	8.784634846	5.906890596	1.584962501	7.0	1.0	3.321928095	2.584962501	10.668842470625	1.0	2.321928095	13.74299310125	6.87036472	14.4705071425	5.857980995	6.727920455	3.169925001	5.518387305	11.78053977	6.491853096	4.523561956	1.0	2.0	1.0	5.044394119	9.917372079	4.906890596	3.584962501	3.700439718	6.442943496	5.129283017	1.584962501	8.344295908	7.894817763	4.247927513	3.584962501	8.618385502	7.95419631	3.700439718	2.321928095	4.459431619	7.820178962	0
5.95419631	4.0	3.807354922	3.169925001	3.0	2.321928095	2.0	3.459431619	3.700439718	1.584962501	6.658211483	2.584962501	5.554588852	2.584962501	3.169925001	3.0	3.807354922	6.087462841	2.584962501	7.483815777	5.426264755	2.584962501	5.95419631	2.807354922	3.169925001	3.169925001	7.238404739	2.0	1.584962501	2.584962501	2.584962501	3.807354922	3.169925001	4.392317423	3.321928095	4.087462841	1.584962501	8.527477006	1.0	5.832890014	2.321928095	2.584962501	3.459431619	7.098032083	5.700439718	3.321928095	2.321928095	0.0	0
9.859534786	4.169925001	3.459431619	1.584962501	3.0	1.0	4.0	1.584962501	4.169925001	2.584962501	7.426264755	2.807354922	11.70087316	2.321928095	1.0	5.247927513	7.0	8.876516947	4.857980995	3.321928095	6.044394119	9.920352855	8.566054038	2.0	3.321928095	3.0	7.569855608	1.0	4.392317423	3.807354922	3.0	5.614709844	3.906890596	3.906890596	4.247927513	3.169925001	1.584962501	9.87036472	2.0	4.392317423	2.584962501	2.807354922	3.459431619	1.0	5.285402219	2.0	2.0	2.0	0
6.442943496	4.906890596	5.95419631	2.584962501	2.0	2.0	1.0	3.169925001	4.0	0.0	5.930737338	1.0	10.27961058	0.0	0.0	7.17990909	6.569855608	5.357552005	4.0	3.0	4.700439718	6.491853096	4.459431619	2.321928095	2.0	2.321928095	8.159871337	2.321928095	8.124121312	8.26722649	10.266558635	4.0	2.0	3.459431619	6.442943496	2.321928095	2.0	0.0	1.584962501	3.700439718	2.584962501	0.0	3.169925001	2.0	5.392317423	2.807354922	1.584962501	1.0	0
5.700439718	6.108524457	7.876516947	4.169925001	4.321928095	3.906890596	5.044394119	5.321928095	7.434628228	2.321928095	6.475733431	5.977279923	8.6794801	3.321928095	3.700439718	9.060695932	4.169925001	9.396604781	5.087462841	4.392317423	5.426264755	4.857980995	9.321928095	2.584962501	5.491853096	3.459431619	7.076815597	3.459431619	6.965784285	4.247927513	6.303780748	4.857980995	4.754887502	4.169925001	9.721099189	2.0	3.0	8.77148947	4.64385619	8.108524457	3.584962501	2.807354922	5.523561956	5.169925001	4.321928095	3.459431619	2.584962501	2.0	0
4.087462841	3.906890596	6.247927513	2.321928095	2.0	1.0	3.321928095	4.087462841	1.0	0.0	10.478842511	0.0	11.62388149	1.0	4.0	8.011227255	2.807354922	6.475733431	2.584962501	2.584962501	5.614709844	0.0	11.81177606	1.0	3.459431619	2.321928095	9.121533517	2.584962501	9.199672345	6.285402219	10.24792751	3.906890596	0.0	2.321928095	1.0	0.0	2.0	2.0	9.030667136	5.087462841	4.392317423	0.0	4.169925001	5.930737338	4.584962501	3.169925001	1.0	1.0	0
3.807354922	4.700439718	4.95419631	2.0	1.0	2.0	3.0	3.0	2.584962501	1.0	4.906890596	0.0	2.584962501	0.0	3.906890596	6.807354922	1.584962501	7.475733431	1.584962501	5.781359714	4.392317423	3.584962501	3.807354922	2.584962501	2.321928095	1.0	5.554588852	3.0	10.58871464	4.087462841	5.781359714	5.169925001	2.0	1.0	3.321928095	2.321928095	1.0	8.832890014	3.459431619	3.169925001	7.515699838	2.584962501	3.169925001	5.614709844	2.584962501	2.0	1.584962501	1.0	0
7.924812504	4.584962501	3.584962501	0.0	2.321928095	0.0	5.044394119	3.321928095	2.584962501	1.584962501	6.442943496	1.0	2.321928095	3.321928095	5.044394119	1.584962501	6.714245518	6.539158811	2.584962501	3.584962501	4.392317423	2.321928095	4.169925001	2.584962501	3.584962501	2.807354922	6.375039431	1.584962501	7.491853096	3.169925001	2.0	3.700439718	2.321928095	5.209453366	2.321928095	3.459431619	2.807354922	2.584962501	2.321928095	3.459431619	3.169925001	0.0	3.700439718	0.0	2.584962501	2.321928095	1.0	4.321928095	0
1.584962501	4.0	2.0	1.0	4.700439718	0.0	1.584962501	0.0	5.930737338	1.0	4.584962501	3.906890596	7.392317423	4.906890596	3.906890596	3.906890596	3.0	8.724513853	1.584962501	1.0	6.303780748	1.584962501	5.459431619	0.0	6.321928095	3.459431619	9.068778278	1.584962501	8.144658243	0.0	8.451211112	2.0	1.0	2.0	3.584962501	5.321928095	0.0	7.06608919	1.584962501	3.906890596	4.0	1.0	1.584962501	1.0	7.584962501	2.807354922	5.727920455	2.321928095	0
4.857980995	4.523561956	3.0	3.0	3.0	1.584962501	0.0	2.321928095	5.95419631	4.95419631	4.95419631	4.64385619	4.95419631	2.321928095	2.584962501	3.321928095	4.247927513	5.807354922	3.169925001	2.807354922	6.339850003	9.970105891	2.321928095	2.321928095	3.0	1.0	10.25738784	2.321928095	2.807354922	2.321928095	1.0	3.459431619	0.0	1.584962501	1.0	3.807354922	1.584962501	1.0	0.0	5.584962501	1.0	0.0	1.584962501	0.0	3.321928095	3.0	0.0	1.0	0
5.672425342	4.906890596	6.06608919	1.0	1.0	2.321928095	9.346513733	3.169925001	4.523561956	2.0	4.087462841	0.0	4.459431619	0.0	3.169925001	3.169925001	3.807354922	8.224001674	2.321928095	2.584962501	4.807354922	1.0	4.64385619	0.0	3.0	1.0	3.906890596	1.0	5.392317423	0.0	9.328674927	2.321928095	2.807354922	1.584962501	8.113742166	1.0	1.0	0.0	8.994353437	4.95419631	8.876516947	2.0	2.0	1.584962501	3.700439718	0.0	2.321928095	1.0	0
9.041659152	8.742366901999999	11.65374078	7.619818782499999	5.044394119	5.781359714	6.285402219	8.962896005	9.7447947125	1.0	8.113742166	3.321928095	9.396604781	5.672425342	6.108524457	3.321928095	1.0	9.769837844	8.087462841	6.754887502	7.857980995	8.357552005	11.35480034	3.459431619	7.636624621	3.0	9.62935662	1.584962501	6.409390936	3.0	2.807354922	7.768184325	5.044394119	3.906890596	10.142877455375	4.087462841	6.890759940000001	4.700439718	5.087462841	9.214319121	5.087462841	5.518387305	9.184875343	1.584962501	4.087462841	1.584962501	2.584962501	4.321928095	0
2.807354922	2.584962501	5.754887502	3.321928095	2.0	1.584962501	9.759888183	2.0	3.584962501	4.962406252500001	7.076815597	2.0	3.584962501	3.700439718	1.0	1.584962501	3.807354922	7.108524457	2.807354922	3.700439718	4.459431619	5.64385619	2.584962501	1.0	1.584962501	3.169925001	6.741466986	1.0	0.0	1.0	2.0	1.0	1.0	1.0	6.906890596	8.047368751	1.0	0.0	4.0	6.375039431	0.0	0.0	2.584962501	2.0	6.727920455	0.0	3.321928095	3.700439718	0
4.087462841	2.0	3.0	2.321928095	2.584962501	1.0	1.584962501	1.584962501	2.584962501	0.0	4.392317423	1.0	9.240791332	1.0	1.0	0.0	2.0	5.754887502	2.0	6.906890596	3.459431619	1.584962501	4.857980995	0.0	1.0	1.584962501	5.672425342	1.584962501	7.936637939	2.0	0.0	1.584962501	2.0	1.0	0.0	4.754887502	0.0	6.857980995	1.0	5.554588852	6.95419631	1.0	1.584962501	3.0	2.0	2.321928095	2.584962501	2.584962501	0
5.285402219	2.584962501	7.761551232	1.0	2.584962501	3.906890596	4.64385619	2.807354922	2.807354922	2.321928095	7.129283017	2.0	1.0	3.169925001	4.169925001	5.247927513	3.700439718	9.652844973	3.584962501	5.285402219	5.357552005	1.584962501	1.0	2.584962501	5.857980995	2.321928095	4.95419631	3.0	2.0	1.584962501	5.285402219	2.321928095	2.807354922	2.321928095	4.169925001	3.321928095	0.0	6.129283017	7.900866808	5.95419631	3.459431619	1.0	2.584962501	1.0	8.4248125025	3.0	2.321928095	2.584962501	0
11.1244665975	4.169925001	1.0	7.619818782499999	7.447976116000001	8.047368751	10.66444728	10.498106199374998	2.807354922	0.0	10.478842511	6.8048202374999995	0.0	7.751099295	10.6617781	0.0	2.0	13.74299310125	8.7843343475	11.05731488	9.327484898124998	12.287334259125	2.0	5.518387305	11.991669255	6.940477546	2.177248986249998	5.518387305	0.0	2.321928095	2.0	10.074096777000001	7.677220524125001	6.873655543500001	0.0	5.807354922	6.890759940000001	0.0	3.906890596	10.751167343999999	10.393880012499999	5.518387305	9.43788990125	1.0	4.64385619	6.0	6.8048202374999995	8.9248125025	0
3.459431619	5.247927513	5.044394119	1.0	2.807354922	2.321928095	4.700439718	2.584962501	3.459431619	4.962406252500001	5.491853096	3.459431619	4.523561956	2.0	4.321928095	1.584962501	1.0	6.942514505	2.0	3.0	7.400879436	6.845490051	4.523561956	2.584962501	3.459431619	1.0	8.640244936	1.0	8.826548487	2.0	3.169925001	3.321928095	2.584962501	3.584962501	6.807354922	3.459431619	2.321928095	2.584962501	2.321928095	4.392317423	2.321928095	2.0	2.321928095	10.6446040525	4.087462841	2.584962501	3.584962501	0.0	0
0.0	4.392317423	3.321928095	1.0	0.0	1.584962501	3.321928095	1.0	9.7447947125	3.169925001	1.048634494999999	0.0	0.0	4.523561956	0.0	1.0	2.321928095	3.807354922	1.0	0.0	5.614709844	3.700439718	0.0	1.584962501	5.807354922	1.584962501	3.807354922	5.518387305	3.321928095	1.0	1.0	0.0	0.0	0.0	1.584962501	1.584962501	1.0	0.0	1.584962501	0.0	0.0	1.0	1.0	3.584962501	1.584962501	0.0	6.8048202374999995	0.0	0
11.1244665975	4.0	11.51323411	5.700439718	2.321928095	3.459431619	2.0	4.169925001	1.584962501	2.807354922	8.027905997	6.8048202374999995	0.0	1.0	2.321928095	9.20701432	7.0	9.990103964	5.087462841	3.807354922	6.409390936	4.321928095	7.339850003	2.584962501	1.584962501	2.584962501	6.392317423	1.584962501	8.689997971	4.169925001	10.033423	3.0	3.459431619	2.807354922	0.0	1.584962501	3.700439718	6.06608919	0.0	4.0	5.426264755	5.518387305	3.169925001	9.060695932	3.584962501	3.584962501	1.584962501	4.087462841	0
6.303780748	6.672425342	8.442943496	4.95419631	1.0	3.169925001	4.584962501	5.459431619	2.0	1.584962501	6.375039431	2.0	13.14465824	3.906890596	4.906890596	11.08812569	3.169925001	8.118941073	3.700439718	5.285402219	5.247927513	5.95419631	6.965784285	3.584962501	5.426264755	3.584962501	6.820178962	2.584962501	9.839203788	5.700439718	9.900866808	5.0	1.584962501	4.321928095	3.807354922	3.169925001	3.459431619	6.22881869	4.95419631	5.857980995	4.64385619	2.584962501	6.62935662	1.584962501	4.247927513	3.459431619	2.584962501	1.584962501	0
5.0	7.033423002	9.888743249	3.0	2.584962501	4.754887502	6.977279923	5.584962501	8.194756854	1.0	5.285402219	0.0	9.614709844	2.321928095	2.807354922	1.0	1.0	5.672425342	5.459431619	2.807354922	5.832890014	6.584962501	5.882643049	0.0	4.247927513	2.0	6.906890596	2.321928095	3.169925001	2.807354922	2.807354922	4.857980995	7.14974712	2.321928095	10.142877455375	5.285402219	0.0	1.584962501	1.584962501	7.768184325	3.700439718	3.0	6.108524457	4.523561956	3.700439718	0.0	1.0	2.321928095	0
2.0	3.321928095	2.0	2.321928095	1.584962501	2.0	10.51076417	0.0	3.321928095	1.0	3.807354922	3.906890596	4.247927513	0.0	1.0	3.584962501	1.584962501	9.250298418	1.0	3.321928095	4.700439718	0.0	7.055282436	0.0	1.584962501	1.584962501	8.894817763	1.0	8.654636029	1.584962501	9.571752644	5.392317423	1.584962501	0.0	2.807354922	1.0	1.584962501	6.539158811	4.247927513	4.392317423	4.64385619	1.0	1.584962501	3.169925001	3.584962501	0.0	0.0	1.584962501	0
3.700439718	2.0	5.357552005	2.584962501	2.321928095	2.0	1.0	2.321928095	3.0	1.584962501	5.426264755	2.0	10.12282799	1.0	2.0	1.0	3.584962501	10.41890673	1.584962501	13.46441812	3.321928095	7.781359714	6.794415866	0.0	2.321928095	1.584962501	7.189824559	0.0	5.584962501	2.321928095	9.567956075	4.247927513	0.0	1.0	5.169925001	2.584962501	0.0	11.64160022	5.727920455	5.614709844	5.426264755	2.0	1.584962501	3.321928095	3.0	2.0	1.0	3.700439718	0
1.0	3.584962501	1.0	3.584962501	1.584962501	0.0	2.807354922	2.321928095	3.169925001	4.169925001	6.339850003	0.0	2.321928095	0.0	2.321928095	7.451211112	0.0	6.375039431	2.807354922	1.0	1.5117539731250016	2.807354922	6.882643049	0.0	0.0	0.0	5.64385619	0.0	9.871905238	0.0	1.0	1.0	1.0	1.0	1.0	1.584962501	1.0	7.426264755	1.0	3.700439718	1.0	0.0	0.0	0.0	3.0	0.0	6.022367813	1.584962501	0
3.169925001	5.129283017	2.321928095	2.0	2.0	1.584962501	1.584962501	4.700439718	2.807354922	2.0	3.169925001	1.584962501	0.0	1.0	1.0	7.321928095	2.584962501	6.906890596	3.807354922	6.754887502	5.247927513	5.584962501	4.906890596	1.0	4.321928095	1.584962501	4.754887502	2.0	4.64385619	1.584962501	2.0	1.0	2.584962501	2.0	1.584962501	2.321928095	0.0	4.754887502	1.0	0.0	0.0	0.0	1.584962501	7.607330314	6.129283017	1.0	6.8048202374999995	3.700439718	0
4.169925001	4.087462841	3.807354922	2.0	3.321928095	3.0	5.727920455	3.584962501	6.14974712	1.0	4.584962501	0.0	7.209453366	0.0	3.0	4.459431619	3.700439718	10.32642949	3.700439718	10.29920802	5.044394119	6.491853096	4.807354922	1.0	7.011227255	2.584962501	3.169925001	0.0	4.807354922	1.0	3.321928095	7.129283017	3.0	3.584962501	4.64385619	4.64385619	0.0	7.515699838	8.64385619	7.022367813	4.087462841	1.584962501	1.584962501	6.977279923	6.426264755	1.0	1.584962501	2.584962501	0
3.906890596	6.375039431	4.321928095	3.0	3.321928095	2.584962501	2.0	1.584962501	6.714245518	4.857980995	4.169925001	5.169925001	2.321928095	5.426264755	2.584962501	0.0	2.807354922	8.45532722	4.247927513	2.584962501	6.209453366	5.426264755	3.321928095	2.584962501	7.807354922	3.321928095	7.409390936	1.584962501	1.584962501	1.0	2.807354922	1.584962501	5.357552005	3.0	5.614709844	2.0	3.0	3.807354922	2.584962501	4.64385619	1.0	2.584962501	1.584962501	8.022367813	4.459431619	2.0	3.0	3.0	0
4.169925001	8.742366901999999	6.768184325	0.0	3.584962501	2.321928095	4.523561956	5.672425342	3.700439718	1.584962501	4.523561956	1.584962501	10.35645197	1.0	4.700439718	2.321928095	2.321928095	9.808964175	1.584962501	9.126704473	3.459431619	5.459431619	3.459431619	2.321928095	4.087462841	2.0	6.108524457	0.0	8.438791853	2.584962501	1.0	4.857980995	2.0	2.0	7.658211483	0.0	1.0	8.159871337	3.321928095	4.700439718	4.807354922	2.0	4.807354922	2.321928095	5.807354922	0.0	2.0	1.584962501	0
4.95419631	2.321928095	8.539158811	1.0	1.0	1.584962501	2.0	0.0	1.0	1.0	2.321928095	1.0	12.56081047	1.584962501	1.0	4.459431619	2.321928095	6.169925001	1.0	3.0	4.087462841	5.807354922	5.807354922	0.0	1.584962501	1.584962501	5.209453366	1.0	5.247927513	1.0	3.700439718	3.0	0.0	1.584962501	1.0	3.169925001	0.0	1.584962501	0.0	3.906890596	1.0	0.0	1.584962501	2.0	2.0	1.0	1.0	0.0	0
8.665335917	2.0	4.247927513	0.0	0.0	2.321928095	2.321928095	2.321928095	2.0	2.321928095	5.285402219	1.0	8.592457037	1.0	3.169925001	2.584962501	7.0	8.927777962	6.700439718	4.459431619	5.807354922	4.64385619	7.693486957	0.0	3.169925001	4.807354922	6.491853096	1.0	7.238404739	3.459431619	9.259743264	6.0	4.523561956	1.0	2.321928095	2.584962501	1.0	5.0	0.0	7.098032083	1.584962501	2.0	1.584962501	4.169925001	3.0	0.0	1.0	2.0	0
3.169925001	4.523561956	6.491853096	1.584962501	1.0	3.169925001	2.584962501	2.807354922	1.584962501	0.0	4.64385619	0.0	3.906890596	1.0	3.584962501	9.479780264	2.321928095	9.764871591	3.700439718	4.392317423	4.247927513	5.64385619	4.087462841	1.0	5.523561956	3.906890596	4.807354922	0.0	8.366322214	2.807354922	8.087462841	2.0	1.584962501	0.0	3.906890596	0.0	2.584962501	4.584962501	1.0	6.169925001	1.584962501	1.0	0.0	4.584962501	3.0	1.0	1.584962501	1.584962501	0
1.0	4.807354922	5.459431619	3.700439718	3.169925001	2.321928095	4.584962501	3.321928095	4.321928095	1.584962501	5.906890596	1.584962501	5.285402219	2.584962501	2.0	1.584962501	2.0	8.703903573	4.0	3.169925001	5.459431619	4.0	5.247927513	2.807354922	4.392317423	2.584962501	7.189824559	2.0	1.584962501	3.169925001	1.584962501	3.584962501	2.584962501	3.321928095	6.266786541	3.0	1.584962501	4.459431619	0.0	5.129283017	2.584962501	2.321928095	3.700439718	5.426264755	4.584962501	2.584962501	1.584962501	4.906890596	0
3.906890596	4.392317423	2.807354922	4.0	2.321928095	3.169925001	3.169925001	4.584962501	6.266786541	2.0	8.044394119	4.392317423	13.66999228	2.0	0.0	5.0	2.584962501	8.665335917	2.807354922	3.169925001	5.523561956	7.098032083	6.882643049	3.169925001	2.807354922	3.321928095	10.1176431	1.0	6.87036472	2.807354922	3.584962501	6.169925001	3.906890596	2.321928095	1.0	2.807354922	3.169925001	6.357552005	8.049848549	4.087462841	5.554588852	1.0	3.584962501	4.807354922	3.807354922	3.0	1.584962501	4.392317423	0
3.169925001	8.742366901999999	1.584962501	0.0	7.447976116000001	5.807354922	11.78504371	10.35974956	1.584962501	0.0	6.554588852	0.0	2.807354922	4.087462841	10.668842470625	1.584962501	2.0	13.74299310125	2.807354922	14.4705071425	4.64385619	4.523561956	1.584962501	4.0	11.60084211	6.940477546	3.807354922	0.0	0.0	1.0	2.807354922	10.074096777000001	3.459431619	2.321928095	2.321928095	6.442943496	2.584962501	3.807354922	4.857980995	8.985841937	4.857980995	0.0	9.43788990125	1.584962501	6.845490051	2.0	4.700439718	8.696967526	0
6.321928095	5.426264755	5.672425342	1.584962501	7.447976116000001	2.807354922	10.37068741	2.0	4.392317423	3.321928095	4.169925001	1.584962501	4.523561956	2.0	1.584962501	1.0	3.169925001	7.8008999	5.0	3.807354922	6.087462841	4.807354922	5.247927513	1.584962501	3.906890596	2.0	5.672425342	1.0	3.459431619	2.321928095	8.640244936	4.0	2.321928095	0.0	4.64385619	2.807354922	0.0	2.584962501	1.0	5.554588852	4.247927513	0.0	2.584962501	3.584962501	3.169925001	2.0	0.0	1.0	0
3.906890596	4.523561956	6.686500527	3.807354922	2.0	1.584962501	3.0	5.554588852	8.21916852	3.0	7.592457037	6.8048202374999995	8.511752654	4.857980995	2.321928095	2.584962501	3.321928095	7.665335917	2.321928095	3.321928095	6.426264755	6.247927513	7.794415866	2.584962501	3.169925001	2.0	10.658057036250002	2.0	8.184875343	2.321928095	4.392317423	6.0	3.459431619	2.807354922	2.584962501	2.807354922	2.807354922	8.118941073	6.714245518	2.0	5.392317423	1.584962501	4.169925001	6.569855608	2.584962501	2.584962501	1.584962501	7.924812504	0
7.62935662	7.21916852	5.832890014	4.0	4.807354922	5.044394119	7.022367813	6.539158811	6.930737338	4.962406252500001	6.768184325	6.8048202374999995	6.686500527	4.807354922	6.658211483	3.0	2.807354922	9.330916878	4.906890596	6.741466986	5.584962501	5.459431619	5.426264755	4.807354922	6.658211483	6.754887502	9.22881869	4.087462841	3.700439718	3.906890596	6.022367813	5.807354922	4.0	6.584962501	4.700439718	4.754887502	5.209453366	3.700439718	3.584962501	4.523561956	4.247927513	1.584962501	6.0	8.339850003	6.741466986	3.0	3.0	6.022367813	0
1.584962501	4.247927513	3.906890596	3.459431619	4.247927513	1.584962501	5.491853096	5.807354922	5.807354922	4.459431619	6.781359714	3.700439718	1.0	5.584962501	5.209453366	2.0	2.0	7.960001932	4.64385619	3.584962501	6.539158811	3.584962501	1.0	1.0	7.451211112	6.62935662	5.044394119	5.518387305	1.584962501	2.584962501	5.247927513	3.906890596	3.169925001	3.700439718	2.807354922	6.129283017	0.0	1.0	4.0	6.50779464	0.0	2.321928095	2.807354922	7.8008999	6.108524457	3.459431619	6.727920455	3.584962501	0
4.169925001	2.321928095	3.321928095	0.0	3.169925001	1.0	1.0	1.584962501	5.169925001	2.0	2.807354922	5.554588852	5.584962501	0.0	1.584962501	1.0	5.700439718	7.727920455	3.0	4.392317423	5.209453366	4.906890596	1.0	0.0	1.0	2.321928095	10.42731284	0.0	3.459431619	1.584962501	2.0	2.0	1.584962501	0.0	5.247927513	7.169925001	1.0	0.0	0.0	5.930737338	3.459431619	0.0	2.0	5.807354922	4.64385619	0.0	2.0	2.321928095	0
3.321928095	8.742366901999999	4.857980995	1.0	7.447976116000001	6.266786541	11.64475759	10.498106199374998	5.087462841	1.0	6.169925001	0.0	3.0	2.807354922	10.668842470625	1.0	1.584962501	13.74299310125	1.0	14.4705071425	3.459431619	8.016808288	3.459431619	2.807354922	11.991669255	6.940477546	4.321928095	0.0	0.0	1.0	0.0	10.074096777000001	1.584962501	1.0	2.807354922	6.022367813	0.0	0.0	7.189824559	9.105908509	1.0	0.0	9.43788990125	0.0	7.832890014	1.0	0.0	8.9248125025	0
4.247927513	6.459431619	7.06608919	2.321928095	3.0	1.584962501	3.169925001	4.906890596	6.768184325	1.584962501	4.392317423	2.807354922	5.64385619	1.584962501	2.0	1.0	4.169925001	13.20059214	3.169925001	8.703903573	6.392317423	7.044394119	9.044394119	1.0	6.321928095	2.0	7.894817763	2.584962501	8.082149041	3.321928095	9.761551232	7.636624621	2.321928095	2.584962501	8.794415866	8.047368751	1.0	8.519636253	4.392317423	5.64385619	4.64385619	1.584962501	3.700439718	9.011227255	5.285402219	3.169925001	4.087462841	1.0	0
6.62935662	7.960001932	9.353146825	5.0	3.459431619	5.0	3.584962501	6.129283017	8.17990909	1.0	6.357552005	3.169925001	11.16867212	3.807354922	3.807354922	10.027906	1.584962501	7.400879436	6.189824559	4.523561956	5.832890014	6.285402219	7.330916878	4.321928095	5.129283017	1.584962501	8.184875343	2.584962501	13.72983314	5.523561956	2.321928095	5.0	4.700439718	2.321928095	10.142877455375	1.0	4.0	4.247927513	4.459431619	7.0	3.906890596	3.459431619	6.794415866	5.459431619	2.321928095	2.807354922	1.0	0.0	0
5.832890014	5.781359714	9.157346935	5.700439718	1.584962501	3.584962501	4.807354922	5.247927513	5.754887502	1.0	6.727920455	3.459431619	3.700439718	3.906890596	5.169925001	8.672425342	3.459431619	8.550746785	3.459431619	3.700439718	5.129283017	5.169925001	5.977279923	2.0	5.087462841	2.0	6.539158811	2.0	6.442943496	2.0	6.087462841	5.64385619	0.0	3.459431619	6.475733431	2.321928095	5.0	5.95419631	4.169925001	6.475733431	5.426264755	3.459431619	5.614709844	3.0	5.087462841	3.0	0.0	2.321928095	0
3.321928095	3.459431619	5.491853096	2.321928095	2.321928095	0.0	0.0	0.0	0.0	1.0	4.169925001	1.584962501	12.49610478	1.0	0.0	0.0	3.169925001	8.21916852	0.0	2.807354922	9.126704473	1.0	7.247927513	0.0	2.321928095	0.0	6.339850003	1.0	9.312882955	0.0	3.321928095	1.0	0.0	2.321928095	1.584962501	2.321928095	1.0	5.392317423	0.0	5.169925001	4.523561956	1.0	1.584962501	3.906890596	3.0	2.0	1.0	2.321928095	0
7.599912842	8.174925683	8.820178962	7.303780748	5.426264755	4.169925001	5.554588852	8.154818109	8.169925001	4.321928095	10.478842511	0.0	4.523561956	7.751099295	5.392317423	1.0	3.906890596	8.82336724	8.7843343475	5.584962501	6.741466986	7.499845887	9.01402047	5.518387305	6.794415866	4.087462841	7.375039431	3.169925001	1.584962501	2.807354922	3.321928095	5.392317423	6.06608919	4.857980995	9.194756854	3.584962501	5.95419631	6.087462841	6.409390936	7.614709844	3.0	5.321928095	7.64385619	6.044394119	2.584962501	0.0	3.321928095	3.584962501	0
7.475733431	5.392317423	4.584962501	3.0	2.0	3.169925001	7.562242424	1.0	1.0	0.0	4.906890596	1.584962501	5.285402219	0.0	3.807354922	8.915879379	7.0	8.303780748	3.0	1.584962501	5.357552005	7.948367232	5.247927513	1.0	7.076815597	0.0	5.672425342	0.0	8.290018847	3.0	4.95419631	6.129283017	4.169925001	2.0	3.459431619	1.584962501	2.807354922	4.754887502	1.0	5.392317423	3.0	1.584962501	2.0	2.584962501	3.906890596	3.169925001	2.584962501	3.321928095	0
5.426264755	4.700439718	3.0	3.169925001	1.0	1.0	3.321928095	3.700439718	1.0	1.584962501	4.64385619	0.0	1.584962501	1.0	4.087462841	1.0	4.459431619	5.169925001	6.189824559	13.87814673	5.491853096	6.247927513	2.0	1.584962501	2.0	3.321928095	5.321928095	3.700439718	1.0	1.584962501	5.0	4.169925001	5.614709844	3.321928095	1.0	2.0	2.584962501	6.714245518	0.0	2.321928095	3.584962501	1.0	3.0	4.392317423	3.700439718	2.807354922	1.584962501	0.0	0
6.442943496	7.169925001	9.379378367	4.087462841	3.321928095	3.584962501	4.807354922	5.554588852	7.73470962	1.0	5.754887502	3.584962501	7.011227255	4.0	3.169925001	5.977279923	4.95419631	9.818582177	5.700439718	6.977279923	5.087462841	4.700439718	7.906890596	2.0	4.459431619	2.0	5.727920455	1.0	8.442943496	4.754887502	6.658211483	4.392317423	4.247927513	2.321928095	10.142877455375	1.584962501	2.807354922	6.108524457	3.807354922	6.409390936	3.459431619	2.321928095	6.247927513	3.321928095	3.169925001	0.0	3.0	1.584962501	0
1.0	3.0	4.459431619	1.0	1.584962501	0.0	1.0	2.0	0.0	1.0	3.584962501	1.584962501	3.321928095	0.0	1.0	0.0	1.0	7.276124405	0.0	9.344295908	4.392317423	1.0	5.977279923	1.584962501	0.0	1.0	4.392317423	1.584962501	6.658211483	1.584962501	2.0	2.321928095	0.0	1.584962501	1.0	1.584962501	0.0	8.044394119	6.375039431	3.0	6.459431619	0.0	1.0	1.0	1.0	0.0	4.087462841	5.584962501	0
8.139551352	6.426264755	10.41679753	4.584962501	3.459431619	4.807354922	6.442943496	8.475733431	7.129283017	1.584962501	6.754887502	1.0	13.73693037	4.247927513	5.700439718	11.22400167	6.303780748	10.26091953	4.321928095	5.321928095	6.247927513	4.95419631	6.50779464	4.64385619	6.06608919	2.584962501	5.754887502	3.0	9.424166289	3.459431619	8.842350343	9.2644426	1.584962501	3.169925001	10.142877455375	2.0	4.459431619	7.459431619	9.422064766	7.238404739	5.247927513	3.906890596	7.924812504	3.321928095	2.807354922	2.321928095	3.700439718	6.266786541	0
4.459431619	3.321928095	4.807354922	3.321928095	4.523561956	1.584962501	2.584962501	4.0	3.459431619	4.962406252500001	4.0	0.0	1.0	1.584962501	3.321928095	6.942514505	1.584962501	12.87421293	3.0	1.584962501	6.614709844	2.807354922	2.807354922	2.584962501	2.0	2.0	4.459431619	1.584962501	1.584962501	6.569855608	9.479780264	2.584962501	5.129283017	5.285402219	5.727920455	3.459431619	3.700439718	0.0	2.321928095	2.0	0.0	1.0	3.169925001	1.0	8.4248125025	1.584962501	1.0	1.0	0
5.426264755	4.857980995	2.321928095	0.0	1.0	2.0	6.426264755	3.0	4.906890596	2.321928095	5.977279923	1.0	2.0	1.584962501	5.781359714	6.475733431	5.491853096	8.092757141	3.169925001	3.169925001	6.781359714	6.672425342	3.0	2.0	1.584962501	2.0	5.357552005	0.0	1.584962501	1.584962501	2.321928095	4.584962501	2.807354922	4.0	3.0	2.0	3.169925001	4.0	1.0	3.0	4.459431619	1.0	2.321928095	1.0	4.64385619	1.0	0.0	2.807354922	0
3.321928095	3.906890596	3.807354922	3.0	1.0	1.584962501	1.584962501	3.0	0.0	1.584962501	2.584962501	0.0	6.06608919	1.0	3.0	2.0	3.0	7.888743249	1.584962501	5.930737338	3.321928095	5.209453366	8.499845887	0.0	2.584962501	1.584962501	6.392317423	1.0	4.754887502	0.0	3.321928095	1.0	2.321928095	1.0	1.0	1.0	1.0	9.20701432	3.321928095	3.700439718	0.0	2.0	1.584962501	7.044394119	1.0	0.0	2.584962501	4.523561956	0
3.700439718	3.321928095	3.459431619	2.807354922	3.321928095	2.807354922	4.754887502	3.906890596	1.584962501	3.584962501	6.0	6.392317423	3.0	1.0	2.0	4.523561956	3.807354922	5.857980995	2.807354922	6.832890014	8.262094845	4.321928095	4.392317423	1.584962501	3.0	2.321928095	9.396604781	2.584962501	5.672425342	3.807354922	5.554588852	2.807354922	2.321928095	2.321928095	2.0	3.321928095	2.0	5.087462841	4.459431619	5.044394119	5.129283017	1.584962501	1.584962501	4.169925001	4.321928095	3.0	2.584962501	2.321928095	0
4.807354922	7.06608919	7.614709844	4.247927513	1.584962501	3.459431619	3.459431619	4.321928095	5.357552005	1.584962501	6.209453366	2.0	8.861086906	3.584962501	4.321928095	1.584962501	3.0	8.098032083	1.584962501	3.321928095	4.64385619	3.584962501	5.700439718	2.0	5.209453366	2.584962501	6.22881869	1.584962501	10.56510208	2.0	3.0	4.087462841	2.0	3.169925001	4.459431619	1.0	4.247927513	5.64385619	2.584962501	6.0	5.392317423	2.807354922	5.285402219	6.169925001	3.906890596	2.584962501	1.584962501	4.392317423	0
5.857980995	5.491853096	2.321928095	2.321928095	2.0	2.584962501	9.588714636	2.807354922	0.0	1.584962501	5.129283017	2.0	1.584962501	1.0	3.0	10.19105921	4.0	6.523561956	1.0	2.0	4.95419631	1.0	7.339850003	0.0	2.807354922	2.321928095	6.977279923	1.584962501	7.055282436	5.209453366	9.696967526	3.584962501	1.584962501	2.321928095	1.584962501	0.0	1.584962501	6.820178962	4.754887502	4.95419631	5.392317423	2.807354922	1.0	0.0	1.0	1.584962501	1.584962501	1.584962501	0
3.700439718	3.700439718	3.321928095	3.807354922	3.459431619	3.459431619	3.700439718	2.807354922	5.087462841	3.807354922	5.491853096	2.0	4.0	2.321928095	3.700439718	3.321928095	2.0	7.475733431	4.247927513	4.584962501	6.781359714	5.357552005	1.584962501	1.0	1.0	2.584962501	6.022367813	2.584962501	2.807354922	1.0	3.169925001	1.584962501	0.0	2.584962501	0.0	5.426264755	2.0	1.584962501	1.0	5.0	3.700439718	1.584962501	2.807354922	4.906890596	7.882643049	1.0	2.0	0.0	0
4.321928095	5.285402219	5.426264755	2.321928095	1.584962501	3.321928095	2.321928095	3.321928095	3.321928095	2.321928095	5.459431619	1.0	9.573647187	3.0	2.321928095	2.321928095	3.459431619	10.60362634	2.807354922	9.766528909	5.672425342	3.584962501	7.888743249	0.0	2.807354922	2.321928095	8.174925683	2.0	9.381542951	1.584962501	2.807354922	4.0	3.169925001	2.584962501	4.321928095	2.584962501	2.0	1.0	1.584962501	3.700439718	5.491853096	2.0	4.087462841	2.807354922	3.169925001	3.169925001	1.584962501	2.321928095	0
7.098032083	4.169925001	2.807354922	2.0	3.807354922	1.584962501	5.584962501	1.584962501	5.491853096	4.087462841	4.169925001	2.584962501	10.47065887	2.584962501	0.0	3.807354922	6.392317423	7.339850003	2.321928095	0.0	6.247927513	9.390168956	1.0	1.584962501	4.584962501	2.807354922	5.584962501	1.0	8.184875343	2.0	2.807354922	3.459431619	1.584962501	1.0	1.0	3.321928095	1.584962501	6.906890596	1.0	5.129283017	1.584962501	0.0	1.0	2.321928095	4.523561956	3.807354922	1.0	3.459431619	0
3.700439718	3.906890596	3.906890596	5.044394119	1.584962501	3.169925001	3.0	4.0	5.930737338	1.0	6.426264755	6.22881869	5.392317423	1.584962501	1.0	3.700439718	3.169925001	6.832890014	4.754887502	5.0	4.857980995	4.169925001	4.0	2.0	4.087462841	1.584962501	10.658057036250002	2.584962501	9.430452552	1.0	2.321928095	2.584962501	3.169925001	2.584962501	5.285402219	1.584962501	3.459431619	5.807354922	1.584962501	5.614709844	4.807354922	3.0	3.459431619	3.906890596	2.807354922	2.0	3.584962501	1.0	0
5.087462841	6.768184325	8.30833903	3.321928095	3.169925001	2.0	5.459431619	5.95419631	5.700439718	1.584962501	6.087462841	1.584962501	9.871905238	2.321928095	2.321928095	9.355351096	3.321928095	8.54689446	5.087462841	1.584962501	5.807354922	8.693486957	5.584962501	2.0	3.906890596	5.672425342	6.569855608	2.584962501	8.86727874	6.06608919	8.727920455	3.807354922	3.700439718	1.584962501	7.864186145	5.700439718	5.044394119	6.62935662	5.247927513	6.209453366	2.807354922	3.169925001	4.95419631	9.0	5.285402219	2.0	4.64385619	2.321928095	0
5.392317423	2.0	8.554588852	6.599912842	0.0	3.169925001	6.700439718	5.754887502	3.169925001	1.0	6.988684687	4.0	0.0	2.584962501	6.599912842	2.0	4.857980995	9.139551352	4.0	6.129283017	4.523561956	4.64385619	0.0	0.0	3.906890596	0.0	4.906890596	0.0	1.584962501	0.0	1.0	5.247927513	3.0	5.044394119	1.0	2.584962501	3.584962501	4.584962501	2.0	2.321928095	3.906890596	3.0	4.169925001	1.0	4.169925001	0.0	1.0	3.0	0
7.266786541	2.807354922	4.321928095	3.169925001	3.0	2.321928095	1.0	2.321928095	2.0	1.584962501	7.22881869	0.0	6.044394119	0.0	5.426264755	9.147204925	5.906890596	7.169925001	1.584962501	8.960001932	5.209453366	0.0	2.584962501	0.0	1.584962501	2.584962501	5.459431619	1.584962501	11.89784546	6.339850003	7.876516947	2.321928095	2.0	1.584962501	1.0	0.0	1.0	5.523561956	1.584962501	4.247927513	7.930737338	1.584962501	2.321928095	4.95419631	4.392317423	0.0	0.0	0.0	0
4.857980995	8.742366901999999	6.022367813	5.087462841	4.754887502	4.321928095	11.56319627	8.366322214	6.303780748	4.962406252500001	6.599912842	1.0	3.459431619	4.087462841	8.366322214	1.0	3.321928095	13.74299310125	8.7843343475	10.69870467	5.129283017	6.700439718	2.584962501	5.087462841	10.69087101	4.906890596	3.321928095	2.807354922	4.523561956	8.26722649	4.700439718	7.554588852	5.882643049	4.700439718	3.906890596	6.06608919	5.247927513	3.584962501	6.044394119	7.17990909	4.754887502	4.087462841	8.164906927	9.189824559	5.044394119	1.584962501	4.857980995	5.64385619	0
2.584962501	3.700439718	4.392317423	3.321928095	0.0	2.0	2.0	2.807354922	3.321928095	0.0	4.321928095	1.0	6.569855608	1.584962501	3.807354922	13.74451853	1.584962501	6.189824559	5.584962501	2.0	4.906890596	5.781359714	3.459431619	2.0	2.584962501	0.0	7.098032083	4.087462841	3.584962501	2.0	0.0	2.0	3.0	2.584962501	5.459431619	3.700439718	1.584962501	2.321928095	0.0	2.0	3.0	3.0	2.807354922	1.0	3.459431619	2.584962501	3.584962501	1.584962501	0
4.754887502	3.321928095	5.523561956	1.584962501	1.0	2.0	1.0	1.584962501	1.0	0.0	4.523561956	2.807354922	5.285402219	2.0	2.321928095	1.0	2.321928095	8.888743249	2.584962501	6.209453366	4.584962501	1.584962501	4.459431619	0.0	2.0	1.584962501	6.930737338	1.0	9.337621902	2.584962501	2.321928095	2.584962501	0.0	0.0	2.584962501	2.584962501	0.0	6.523561956	5.614709844	2.584962501	2.807354922	0.0	0.0	0.0	2.584962501	2.0	1.584962501	2.0	0
8.016808288	2.0	2.807354922	3.807354922	2.807354922	4.247927513	0.0	3.459431619	1.0	2.807354922	4.754887502	1.0	3.0	2.0	2.0	0.0	5.977279923	6.672425342	3.0	8.471675214	6.539158811	2.584962501	2.321928095	0.0	2.0	0.0	5.044394119	1.0	1.0	1.584962501	1.584962501	1.584962501	2.0	2.0	0.0	2.321928095	0.0	3.906890596	3.321928095	4.700439718	6.392317423	1.0	2.0	0.0	8.4248125025	1.584962501	0.0	4.459431619	0
4.247927513	4.64385619	4.523561956	2.807354922	3.169925001	3.321928095	1.584962501	3.700439718	2.584962501	1.584962501	6.321928095	0.0	4.087462841	2.321928095	2.807354922	5.087462841	3.321928095	7.562242424	3.584962501	3.169925001	6.700439718	2.807354922	2.321928095	2.0	2.584962501	2.0	5.930737338	3.0	3.0	2.321928095	6.857980995	3.459431619	4.0	4.523561956	2.584962501	3.906890596	0.0	1.0	4.169925001	7.906890596	4.247927513	1.584962501	2.807354922	5.426264755	7.95419631	4.247927513	6.8048202374999995	3.169925001	0
4.459431619	3.0	7.459431619	3.321928095	3.169925001	3.321928095	2.321928095	3.321928095	2.584962501	3.584962501	5.906890596	3.0	6.599912842	1.584962501	2.584962501	0.0	3.321928095	6.882643049	2.807354922	3.906890596	4.857980995	3.169925001	4.459431619	0.0	2.0	1.584962501	7.54689446	5.426264755	8.581200582	3.321928095	2.584962501	2.584962501	4.087462841	2.321928095	0.0	8.047368751	0.0	4.0	1.0	6.06608919	4.95419631	2.584962501	2.0	4.321928095	7.46760555	1.0	3.906890596	0.0	0
1.584962501	3.906890596	4.64385619	2.321928095	2.807354922	1.584962501	5.857980995	2.807354922	4.906890596	4.0	5.491853096	0.0	5.882643049	5.087462841	4.807354922	2.321928095	2.584962501	7.098032083	4.247927513	5.129283017	5.906890596	6.321928095	1.584962501	1.584962501	3.169925001	3.169925001	4.807354922	0.0	3.321928095	1.584962501	2.321928095	3.700439718	2.321928095	3.169925001	4.64385619	5.357552005	0.0	1.0	4.459431619	6.247927513	1.0	0.0	2.584962501	4.169925001	4.0	3.807354922	4.523561956	0.0	0
2.807354922	4.087462841	2.0	2.807354922	2.321928095	1.584962501	2.0	2.0	1.0	0.0	7.06608919	1.0	2.0	1.0	3.700439718	5.321928095	3.0	10.51076417	4.584962501	5.044394119	3.906890596	4.459431619	7.794415866	1.584962501	2.0	2.807354922	5.832890014	1.0	9.445014846	6.794415866	7.87036472	7.076815597	3.169925001	4.523561956	0.0	2.0	1.584962501	11.58355293	9.761551232	7.599912842	4.0	1.584962501	2.807354922	0.0	5.357552005	2.321928095	2.321928095	2.0	0
5.087462841	5.882643049	1.0	2.807354922	2.321928095	2.321928095	5.977279923	3.0	7.383704292	3.321928095	7.257387843	1.0	10.45840661	6.022367813	6.50779464	1.0	2.807354922	7.409390936	5.906890596	5.169925001	5.459431619	2.0	7.651051691	2.0	4.392317423	2.321928095	7.845490051	0.0	6.62935662	4.95419631	1.0	6.50779464	3.321928095	4.087462841	2.0	3.169925001	1.0	5.614709844	4.0	5.491853096	0.0	1.584962501	2.321928095	3.700439718	2.584962501	1.0	3.459431619	1.584962501	0
2.807354922	3.584962501	2.584962501	4.392317423	2.321928095	1.584962501	1.0	1.584962501	2.0	2.321928095	3.906890596	1.584962501	14.5285762	0.0	0.0	1.584962501	2.584962501	7.62935662	1.584962501	3.321928095	5.247927513	0.0	10.50084188	1.584962501	2.0	0.0	7.14974712	0.0	6.087462841	2.0	2.807354922	1.584962501	1.584962501	1.0	2.321928095	2.0	0.0	7.17990909	4.700439718	4.523561956	3.321928095	2.321928095	2.321928095	4.584962501	2.0	1.0	3.169925001	1.0	0
4.584962501	4.321928095	1.0	1.0	2.807354922	8.047368751	1.0	1.0	2.321928095	1.584962501	2.321928095	0.0	8.527477006	0.0	1.0	0.0	3.700439718	7.022367813	2.321928095	8.807354922	1.5117539731250016	3.0	1.0	5.518387305	6.882643049	1.584962501	3.459431619	1.0	9.914385132	0.0	9.174925683	0.0	3.807354922	1.0	1.584962501	3.0	2.0	2.321928095	2.0	2.0	0.0	2.0	1.0	10.3553511	5.209453366	1.0	2.807354922	4.0	0
9.440869168	8.742366901999999	13.720992317125	6.832890014	6.357552005	7.672425342	7.741466986	9.483815777	9.7447947125	4.0	9.403012024	5.930737338	9.97441459	6.614709844	7.17990909	5.392317423	3.0	9.346513733	8.77478706	5.247927513	8.344295908	8.22881869	10.24436384	2.321928095	8.098032083	3.700439718	10.658057036250002	2.807354922	9.184875343	6.599912842	4.392317423	8.614709844	7.677220524125001	3.584962501	10.142877455375	2.0	6.0	5.321928095	4.857980995	10.15860969	4.906890596	5.518387305	9.43788990125	0.0	5.672425342	2.0	3.0	5.0	0
4.321928095	4.0	2.584962501	2.807354922	6.965784285	2.0	2.0	4.857980995	4.247927513	2.321928095	4.754887502	2.807354922	6.022367813	4.247927513	3.459431619	1.0	1.584962501	8.965784285	8.422064766	9.73470962	5.321928095	7.189824559	2.0	3.807354922	4.087462841	1.584962501	5.392317423	1.0	1.0	1.0	2.584962501	3.169925001	4.459431619	3.807354922	2.807354922	4.087462841	2.0	3.906890596	1.584962501	7.266786541	1.0	5.247927513	4.754887502	6.794415866	4.0	0.0	2.321928095	0.0	0
2.807354922	4.523561956	6.459431619	2.321928095	3.0	3.584962501	5.321928095	3.459431619	2.0	2.807354922	5.392317423	3.0	3.459431619	0.0	4.087462841	6.50779464	2.0	7.700439718	2.807354922	3.169925001	4.700439718	3.169925001	1.584962501	1.0	6.0	2.321928095	5.209453366	0.0	1.0	2.321928095	2.321928095	3.906890596	0.0	0.0	1.0	3.0	0.0	0.0	2.807354922	5.0	3.169925001	0.0	3.906890596	2.321928095	2.807354922	0.0	1.584962501	0.0	0
4.321928095	4.523561956	4.754887502	2.321928095	2.584962501	7.554588852	7.820178962	3.459431619	4.700439718	1.0	7.348728154	4.857980995	5.426264755	0.0	8.77807713	8.076815597	4.392317423	11.28077077	4.64385619	7.813781191	5.087462841	7.06608919	2.321928095	3.807354922	7.787902559	2.321928095	9.971543554	2.0	4.0	1.584962501	9.781359714	2.0	2.0	2.321928095	4.247927513	4.700439718	3.321928095	2.807354922	2.321928095	4.392317423	4.459431619	1.584962501	2.807354922	7.622051819	8.4248125025	2.321928095	2.321928095	3.906890596	0
5.0	4.247927513	3.321928095	3.321928095	4.321928095	2.0	2.807354922	4.584962501	3.169925001	1.584962501	7.022367813	3.459431619	6.727920455	3.321928095	2.321928095	1.584962501	3.169925001	9.698704667	5.614709844	9.105908509	5.459431619	5.169925001	10.22400167	2.321928095	3.459431619	2.584962501	8.159871337	2.807354922	6.942514505	2.0	2.807354922	4.807354922	5.459431619	4.700439718	3.169925001	1.584962501	2.807354922	9.303780748	4.169925001	4.64385619	4.754887502	0.0	4.392317423	3.321928095	4.247927513	4.459431619	2.0	3.459431619	0
11.1244665975	4.700439718	1.584962501	4.523561956	7.447976116000001	8.047368751	11.48331195	10.498106199374998	8.912889336	0.0	10.478842511	4.247927513	0.0	7.751099295	10.57270023	0.0	1.0	13.74299310125	8.7843343475	12.08214904	9.327484898124998	12.287334259125	4.247927513	2.584962501	11.991669255	6.940477546	4.087462841	5.518387305	1.0	1.0	0.0	10.074096777000001	7.677220524125001	6.873655543500001	1.0	1.584962501	6.890759940000001	0.0	0.0	10.751167343999999	10.393880012499999	5.518387305	9.43788990125	2.584962501	2.807354922	6.0	4.169925001	8.9248125025	0
2.321928095	4.087462841	2.0	2.321928095	7.447976116000001	0.0	1.0	2.0	2.321928095	0.0	4.321928095	6.8048202374999995	2.0	4.247927513	1.584962501	4.64385619	0.0	6.569855608	5.554588852	5.169925001	3.459431619	6.672425342	2.0	0.0	0.0	0.0	5.754887502	1.0	9.881113961	1.0	3.0	2.0	2.321928095	2.807354922	0.0	3.807354922	1.584962501	1.584962501	0.0	5.459431619	2.321928095	0.0	0.0	7.781359714	4.906890596	1.584962501	0.0	2.0	0
8.392317423	5.459431619	3.584962501	4.0	0.0	2.584962501	2.807354922	6.06608919	4.459431619	1.0	4.392317423	0.0	10.04302728	2.0	4.523561956	0.0	7.0	12.47294463	2.584962501	4.754887502	3.321928095	6.22881869	8.357552005	0.0	7.098032083	6.940477546	4.584962501	2.584962501	5.727920455	2.321928095	5.129283017	5.357552005	1.584962501	1.0	1.0	3.0	1.0	7.54689446	4.906890596	7.129283017	4.584962501	1.584962501	4.700439718	6.108524457	6.672425342	0.0	3.906890596	1.0	0
5.209453366	4.459431619	8.707359132	4.0	2.807354922	2.321928095	9.292321633	4.459431619	7.139551352	4.64385619	5.209453366	0.0	5.523561956	5.426264755	2.0	2.321928095	2.0	8.727920455	4.087462841	4.807354922	5.392317423	4.523561956	0.0	0.0	8.154818109	2.0	6.491853096	3.584962501	4.321928095	5.044394119	10.266558635	3.0	1.584962501	2.0	10.142877455375	2.0	2.0	2.0	0.0	6.554588852	1.0	2.321928095	5.044394119	3.0	2.321928095	2.807354922	6.8048202374999995	3.169925001	0
3.700439718	4.906890596	3.0	2.0	3.459431619	3.807354922	2.807354922	3.0	2.0	1.584962501	5.857980995	2.321928095	4.523561956	1.0	3.459431619	2.0	2.0	8.396604781	3.807354922	13.73227344	4.906890596	6.62935662	1.0	1.0	3.700439718	2.0	6.700439718	2.0	9.413627929	2.321928095	5.209453366	3.584962501	2.807354922	3.0	2.321928095	4.247927513	1.0	5.247927513	1.584962501	5.584962501	3.584962501	1.584962501	3.0	3.459431619	5.614709844	3.169925001	3.0	3.169925001	0
4.0	3.169925001	13.720992317125	4.0	0.0	2.0	2.321928095	3.459431619	2.584962501	0.0	8.06608919	4.321928095	13.58425789	1.0	2.0	12.70390357	2.807354922	10.40939094	3.169925001	2.807354922	2.807354922	2.0	4.95419631	0.0	0.0	0.0	7.442943496	0.0	11.42153891	5.285402219	8.945443836	6.491853096	2.0	0.0	0.0	0.0	1.0	7.87036472	6.918863237	6.554588852	4.321928095	1.584962501	2.807354922	3.700439718	1.0	0.0	0.0	3.807354922	0
4.754887502	4.321928095	5.491853096	1.0	1.0	2.807354922	6.06608919	3.807354922	2.321928095	0.0	5.700439718	1.0	3.0	2.321928095	2.584962501	6.06608919	3.0	7.348728154	2.807354922	4.247927513	4.584962501	5.087462841	4.0	3.700439718	3.169925001	3.0	6.044394119	1.584962501	8.087462841	8.26722649	9.501837185	3.0	3.459431619	3.700439718	1.584962501	3.0	3.0	7.672425342	5.832890014	3.459431619	4.754887502	1.584962501	3.169925001	2.321928095	2.321928095	2.584962501	0.0	5.554588852	0
5.044394119	0.8463477340000005	4.0	4.321928095	5.169925001	1.584962501	2.807354922	4.95419631	3.700439718	0.0	4.247927513	2.807354922	3.321928095	3.700439718	9.413627929	1.0	0.0	7.672425342	4.906890596	3.807354922	3.906890596	7.459431619	5.044394119	3.0	2.584962501	2.321928095	4.392317423	0.0	2.584962501	2.0	2.0	4.392317423	5.209453366	1.584962501	2.0	2.321928095	0.0	4.523561956	3.169925001	5.129283017	2.584962501	4.523561956	4.459431619	0.0	3.700439718	0.0	2.0	0.0	0
9.174925683	3.0	7.033423002	1.584962501	1.584962501	5.930737338	8.392317423	8.087462841	0.0	1.0	5.977279923	0.0	10.94617524	1.584962501	9.918863237	2.584962501	7.0	12.08580438	3.169925001	9.899356923	5.426264755	8.948367232	5.554588852	1.0	8.581200582	5.807354922	6.50779464	0.0	4.523561956	0.0	3.584962501	3.459431619	1.0	3.459431619	3.584962501	5.459431619	2.584962501	8.761551232	1.0	3.700439718	6.247927513	0.0	5.832890014	2.584962501	5.727920455	2.0	1.584962501	5.807354922	0
5.247927513	3.807354922	7.912889336	4.247927513	4.392317423	2.321928095	6.303780748	3.807354922	6.189824559	1.584962501	4.0	1.584962501	6.686500527	0.0	0.0	6.266786541	5.700439718	10.11894107	7.118941073	3.321928095	8.754887502	7.129283017	11.97548976	5.518387305	6.0	2.321928095	4.169925001	2.321928095	6.06608919	2.807354922	6.475733431	2.584962501	7.677220524125001	1.0	0.0	3.169925001	1.584962501	4.0	2.321928095	4.321928095	0.0	1.584962501	1.0	3.584962501	1.584962501	0.0	1.0	1.0	0
11.1244665975	3.906890596	5.523561956	7.511752654	7.447976116000001	8.047368751	11.48859333	10.498106199374998	7.076815597	1.807354922	10.478842511	6.8048202374999995	2.321928095	7.751099295	9.899356923	1.584962501	3.247927513	13.74299310125	8.7843343475	12.35273315	9.327484898124998	12.287334259125	3.321928095	5.518387305	11.991669255	6.940477546	3.0	5.518387305	0.584962501	4.209453366	2.321928095	10.074096777000001	7.677220524125001	6.873655543500001	1.584962501	3.247927513	6.890759940000001	2.321928095	2.0	10.751167343999999	10.393880012499999	5.518387305	9.43788990125	0.0	2.906890596	6.0	6.8048202374999995	8.9248125025	0
11.1244665975	5.426264755	9.632995197	6.539158811	7.447976116000001	8.047368751	10.44914865	10.498106199374998	5.392317423	0.0	10.478842511	6.8048202374999995	3.459431619	7.751099295	6.339850003	0.0	6.22881869	10.54978467	8.7843343475	9.283088353	9.327484898124998	12.287334259125	4.0	5.518387305	11.991669255	6.940477546	2.177248986249998	5.518387305	1.584962501	3.700439718	1.584962501	7.942514505	7.677220524125001	6.873655543500001	2.321928095	0.0	6.890759940000001	2.807354922	4.087462841	10.45224124	9.596189756	5.518387305	9.43788990125	0.0	4.0	6.0	6.8048202374999995	8.6794801	0
4.807354922	5.247927513	1.0	3.321928095	2.584962501	3.0	4.64385619	4.169925001	2.321928095	1.584962501	6.285402219	3.0	4.247927513	2.0	5.087462841	5.614709844	2.321928095	6.62935662	1.0	4.0	4.807354922	2.807354922	7.515699838	2.584962501	3.321928095	2.584962501	8.103287808	1.0	10.04848687	4.087462841	5.0	4.321928095	3.0	4.906890596	2.0	2.321928095	4.0	8.330916878	2.321928095	3.321928095	3.584962501	1.584962501	3.459431619	5.247927513	3.459431619	3.906890596	1.0	2.321928095	0
3.584962501	4.857980995	3.700439718	1.584962501	3.169925001	2.584962501	9.4325419	6.321928095	3.906890596	0.0	2.807354922	1.584962501	9.816983623	0.0	1.584962501	9.350939182	3.0	10.19352536	4.0	2.321928095	5.95419631	3.807354922	2.0	1.0	5.209453366	1.584962501	6.64385619	1.584962501	5.64385619	1.0	8.584962501	3.321928095	2.584962501	2.321928095	1.584962501	4.584962501	0.0	2.807354922	2.0	7.189824559	0.0	2.584962501	4.700439718	8.252665432	2.321928095	1.584962501	4.459431619	3.584962501	0
4.523561956	4.321928095	5.727920455	2.0	3.700439718	3.906890596	8.426264755	2.0	3.906890596	3.169925001	5.754887502	3.321928095	10.25738784	1.584962501	2.0	5.357552005	2.0	11.78790256	5.491853096	4.0	3.0	9.764871591	5.129283017	2.321928095	9.33315535	3.169925001	8.214319121	1.584962501	10.23481743	7.475733431	3.906890596	5.321928095	2.0	1.0	2.807354922	6.988684687	2.584962501	7.339850003	4.857980995	5.523561956	2.584962501	1.584962501	1.0	7.665335917	6.375039431	0.0	1.584962501	0.0	0
8.28077077	1.0	0.0	3.459431619	2.0	0.0	3.700439718	0.0	6.266786541	2.0	5.392317423	5.247927513	3.321928095	3.700439718	4.321928095	1.0	7.0	6.820178962	3.700439718	13.23974768	5.977279923	5.209453366	1.0	1.0	1.0	4.95419631	10.658057036250002	0.0	1.584962501	2.0	1.0	2.0	0.0	2.321928095	0.0	2.0	0.0	5.247927513	1.0	6.209453366	4.700439718	3.0	2.807354922	4.247927513	5.781359714	1.0	0.0	0.0	0
7.189824559	4.754887502	3.807354922	3.700439718	3.0	1.584962501	2.0	3.459431619	1.0	2.321928095	6.672425342	2.321928095	7.366322214	2.807354922	2.807354922	10.89860139	7.0	9.315149562	3.321928095	6.409390936	7.247927513	5.882643049	6.62935662	1.584962501	3.0	6.50779464	6.209453366	2.0	7.826548487	4.95419631	10.266558635	4.169925001	2.807354922	2.321928095	2.807354922	2.807354922	3.321928095	10.14720492	6.820178962	6.686500527	4.087462841	2.807354922	3.321928095	5.523561956	4.321928095	3.0	2.321928095	4.169925001	0
4.087462841	5.700439718	4.95419631	3.459431619	3.459431619	0.0	4.754887502	2.321928095	5.129283017	1.584962501	5.169925001	1.0	1.584962501	1.0	2.321928095	0.0	2.0	8.731319031	4.95419631	3.0	4.700439718	7.515699838	3.807354922	1.0	1.584962501	1.584962501	5.169925001	1.584962501	1.584962501	1.0	4.087462841	2.0	4.0	2.321928095	5.930737338	2.0	2.807354922	2.0	2.0	6.209453366	5.247927513	1.0	3.459431619	7.794415866	4.64385619	0.0	1.584962501	1.0	0
6.569855608	7.357552005	8.214319121	5.087462841	2.584962501	5.459431619	7.599912842	6.108524457	5.044394119	1.0	6.781359714	1.0	3.321928095	3.321928095	7.276124405	1.0	5.832890014	11.60871685	4.754887502	6.754887502	5.357552005	6.554588852	4.584962501	3.169925001	7.794415866	2.584962501	5.523561956	2.0	4.0	7.54689446	3.321928095	5.285402219	3.0	3.321928095	5.523561956	5.491853096	4.807354922	5.247927513	5.64385619	6.845490051	4.459431619	3.700439718	6.906890596	5.087462841	4.754887502	3.0	2.0	3.321928095	0
11.1244665975	6.442943496	4.807354922	7.619818782499999	7.447976116000001	8.047368751	11.57931594	10.498106199374998	4.584962501	1.584962501	10.478842511	6.8048202374999995	2.321928095	7.751099295	10.668842470625	1.0	0.0	5.64385619	8.7843343475	13.77190208	9.327484898124998	12.287334259125	1.0	5.518387305	11.991669255	6.940477546	5.882643049	5.518387305	0.0	2.0	0.0	10.074096777000001	7.677220524125001	6.873655543500001	5.357552005	0.0	6.890759940000001	0.0	1.584962501	10.751167343999999	10.393880012499999	5.518387305	9.43788990125	0.0	1.584962501	6.0	6.8048202374999995	8.9248125025	0
5.087462841	6.614709844	8.581200582	5.247927513	2.0	4.523561956	6.0	6.569855608	3.169925001	4.754887502	6.129283017	1.0	8.174925683	3.700439718	5.129283017	3.906890596	2.0	9.862637358	3.0	8.816983623	5.95419631	5.392317423	4.64385619	2.807354922	6.599912842	3.584962501	5.459431619	1.584962501	11.53089398	0.0	7.044394119	4.64385619	2.584962501	2.584962501	4.0	2.321928095	4.754887502	8.038918989	5.0	7.189824559	5.523561956	3.321928095	6.392317423	6.584962501	4.392317423	2.0	1.0	2.807354922	0
11.1244665975	4.523561956	8.016808288	7.619818782499999	7.447976116000001	8.047368751	8.515699838	10.498106199374998	4.247927513	1.584962501	10.478842511	6.700439718	0.0	7.751099295	9.103287808	0.0	3.169925001	12.36221782	8.7843343475	14.08198267	9.327484898124998	12.287334259125	0.0	5.518387305	11.991669255	6.940477546	4.906890596	5.518387305	0.0	1.0	0.0	8.463524373	7.677220524125001	6.873655543500001	6.129283017	5.0	6.890759940000001	2.584962501	1.0	10.751167343999999	10.393880012499999	5.518387305	9.43788990125	3.169925001	3.321928095	6.0	6.8048202374999995	8.9248125025	0
8.997179481	4.169925001	5.321928095	0.0	0.0	3.169925001	0.0	4.906890596	0.0	1.584962501	4.95419631	0.0	2.584962501	0.0	1.584962501	7.108524457	7.0	10.2644426	1.584962501	6.442943496	2.584962501	1.0	6.442943496	3.584962501	2.321928095	3.700439718	5.727920455	0.0	8.13442632	8.26722649	8.717676423	5.554588852	1.584962501	1.584962501	0.0	0.0	1.0	6.965784285	10.445763791000001	4.169925001	6.0	1.584962501	2.584962501	1.584962501	3.807354922	1.584962501	1.0	4.0	0
5.807354922	3.807354922	2.807354922	6.988684687	2.807354922	2.584962501	4.64385619	4.523561956	3.459431619	1.584962501	7.14974712	6.8048202374999995	2.321928095	3.0	4.523561956	9.843921051	3.807354922	9.129283017	4.321928095	3.169925001	5.554588852	5.459431619	9.475733431	2.321928095	4.247927513	0.0	9.73809226	1.0	6.64385619	3.0	4.906890596	7.918863237	2.0	2.807354922	0.0	1.0	2.584962501	4.523561956	7.169925001	5.614709844	3.700439718	3.459431619	5.614709844	4.087462841	2.321928095	2.0	0.0	1.0	0
7.257387843	8.742366901999999	8.451211112	4.857980995	3.0	4.459431619	6.303780748	6.820178962	4.459431619	3.321928095	7.523561956	0.0	9.174925683	4.584962501	5.906890596	4.754887502	5.459431619	10.09934781	4.247927513	4.64385619	5.64385619	5.554588852	5.882643049	4.392317423	7.392317423	2.807354922	4.087462841	2.0	5.392317423	3.169925001	4.321928095	5.554588852	5.321928095	2.0	4.64385619	8.047368751	5.0	5.832890014	5.930737338	6.523561956	5.044394119	4.0	7.442943496	8.451211112	7.383704292	2.0	3.459431619	4.392317423	0
3.321928095	6.044394119	6.339850003	2.584962501	1.584962501	1.584962501	3.321928095	5.129283017	2.321928095	1.584962501	4.857980995	1.0	4.584962501	0.0	9.197216693	11.10131915	1.584962501	8.370687407	0.0	3.459431619	5.357552005	1.0	3.906890596	1.0	4.0	1.584962501	6.22881869	0.0	9.17990909	5.584962501	2.321928095	3.700439718	1.584962501	3.169925001	2.807354922	2.584962501	3.169925001	7.857980995	2.321928095	3.700439718	4.0	1.0	4.247927513	6.022367813	3.0	3.0	1.0	1.0	0
1.584962501	3.321928095	4.169925001	0.0	2.584962501	1.584962501	0.0	1.584962501	2.321928095	2.321928095	3.0	1.0	3.0	0.0	2.584962501	0.0	3.169925001	8.294620749	2.584962501	9.407267764	5.614709844	6.894817763	1.584962501	0.0	1.584962501	1.0	5.754887502	4.0	2.584962501	0.0	2.321928095	1.0	3.0	2.321928095	5.584962501	6.375039431	1.0	0.0	1.0	3.0	2.0	1.0	2.0	7.209453366	8.154818109	0.0	0.0	0.0	0
10.00140819	4.64385619	4.321928095	3.807354922	0.0	5.209453366	8.741466986	6.0	1.584962501	1.584962501	5.247927513	0.0	9.461479447	1.584962501	2.0	0.0	7.0	10.53527538	3.906890596	4.807354922	7.247927513	5.882643049	2.584962501	1.584962501	5.906890596	1.0	8.836050355	1.584962501	1.0	2.321928095	3.321928095	5.0	2.321928095	3.0	1.584962501	5.129283017	2.321928095	7.451211112	0.0	9.56414949	2.321928095	3.169925001	4.523561956	3.807354922	3.169925001	3.584962501	2.321928095	0.0	0
9.016808288	4.087462841	4.523561956	3.700439718	1.0	2.321928095	1.0	3.700439718	3.0	1.0	6.539158811	2.807354922	12.45455634	0.0	2.0	1.0	7.0	8.144658243	2.0	3.906890596	4.169925001	2.0	4.392317423	1.0	1.584962501	1.0	6.108524457	0.0	9.824958741	0.0	2.321928095	1.584962501	0.0	0.0	4.857980995	2.0	1.584962501	5.906890596	4.087462841	3.807354922	8.640244936	2.584962501	1.584962501	3.321928095	3.0	1.0	1.0	4.700439718	0
3.169925001	3.459431619	6.044394119	2.807354922	1.584962501	1.584962501	0.0	2.0	3.459431619	1.584962501	5.930737338	0.0	9.77478706	0.0	5.321928095	1.0	1.0	8.21916852	1.0	5.977279923	4.64385619	3.700439718	4.906890596	0.0	0.0	3.0	7.794415866	4.0	10.85486838	2.584962501	1.584962501	1.584962501	2.0	2.584962501	3.807354922	2.584962501	0.0	4.321928095	4.906890596	3.906890596	6.569855608	1.0	2.321928095	4.087462841	2.807354922	2.321928095	2.0	2.321928095	0
3.169925001	5.247927513	8.388017285	1.584962501	2.807354922	3.0	5.392317423	3.807354922	2.584962501	3.169925001	5.426264755	1.0	1.584962501	2.321928095	5.357552005	2.321928095	3.0	10.27029533	2.321928095	4.169925001	6.95419631	3.0	2.321928095	2.321928095	3.807354922	2.0	4.857980995	1.584962501	5.781359714	1.584962501	2.0	2.321928095	2.584962501	2.321928095	2.584962501	8.047368751	0.0	2.584962501	3.584962501	6.266786541	2.321928095	1.584962501	3.584962501	5.754887502	5.700439718	2.584962501	3.584962501	0.0	0
5.832890014	3.700439718	4.906890596	6.357552005	2.584962501	2.584962501	4.584962501	5.247927513	5.491853096	0.0	6.426264755	0.0	1.584962501	4.087462841	5.209453366	3.0	3.0	7.515699838	5.977279923	5.357552005	6.686500527	5.426264755	5.357552005	2.321928095	2.807354922	4.392317423	5.614709844	1.0	2.584962501	1.584962501	3.169925001	3.169925001	3.0	3.700439718	4.700439718	1.584962501	2.807354922	2.0	0.0	6.357552005	4.857980995	4.857980995	5.321928095	5.129283017	4.459431619	2.0	2.0	3.459431619	0
3.584962501	1.584962501	6.781359714	2.321928095	3.0	0.0	2.584962501	3.0	4.523561956	2.0	3.459431619	2.0	12.24555271	0.0	3.0	0.0	2.0	8.21916852	3.169925001	8.317412614	3.0	6.409390936	4.459431619	0.0	3.807354922	2.0	4.754887502	0.0	4.321928095	0.0	4.523561956	3.906890596	2.0	1.584962501	7.375039431	1.0	2.0	10.55554777	7.129283017	5.754887502	1.584962501	1.0	3.584962501	3.459431619	2.0	0.0	2.0	3.459431619	0
7.400879436	8.742366901999999	5.906890596	4.321928095	3.700439718	2.584962501	6.087462841	4.169925001	1.584962501	4.95419631	5.044394119	0.0	4.0	7.46760555	1.584962501	2.0	7.0	7.033423002	4.95419631	5.781359714	6.442943496	7.6794801	2.584962501	1.0	3.0	3.321928095	5.044394119	2.807354922	4.0	1.0	3.0	1.584962501	3.906890596	4.754887502	3.807354922	8.047368751	4.321928095	1.0	0.0	5.781359714	0.0	0.0	2.584962501	5.169925001	8.4248125025	2.321928095	4.64385619	4.857980995	0
7.055282436	8.742366901999999	11.21674586	6.339850003	5.357552005	5.392317423	4.906890596	7.06608919	9.726218159	4.962406252500001	7.62935662	3.459431619	9.5980525	7.751099295	5.129283017	5.64385619	1.584962501	6.700439718	7.22881869	4.0	6.62935662	6.768184325	10.31288296	3.0	6.672425342	2.807354922	10.1382718	3.906890596	5.209453366	4.700439718	3.169925001	6.918863237	4.700439718	2.584962501	10.142877455375	1.0	5.285402219	2.0	3.584962501	8.071462363	4.523561956	5.459431619	8.573647187	0.0	6.14974712	2.0	6.8048202374999995	4.321928095	0
3.321928095	2.321928095	6.906890596	2.321928095	2.584962501	3.459431619	0.0	2.0	2.0	1.0	4.906890596	3.0	2.584962501	0.0	1.0	1.584962501	1.0	8.434628228	2.321928095	6.392317423	6.714245518	2.584962501	4.392317423	2.584962501	2.0	2.321928095	6.357552005	0.0	8.451211112	3.906890596	2.807354922	1.584962501	1.584962501	1.584962501	2.0	1.0	0.0	9.807354922	3.321928095	2.0	8.339850003	1.0	2.0	2.0	4.169925001	0.0	1.584962501	6.108524457	0
4.95419631	4.459431619	5.087462841	5.426264755	3.459431619	2.807354922	2.0	4.0	9.7447947125	2.321928095	4.392317423	6.8048202374999995	11.97584797	7.751099295	3.0	10.60362634	4.087462841	6.189824559	4.169925001	2.807354922	6.266786541	5.614709844	2.0	5.087462841	2.321928095	1.0	10.658057036250002	4.95419631	9.019590728	8.164906927	8.945443836	2.0	5.285402219	3.459431619	2.584962501	1.0	3.0	3.0	2.321928095	4.169925001	2.584962501	3.584962501	4.754887502	4.392317423	2.0	2.584962501	2.584962501	3.169925001	0
3.169925001	5.491853096	2.321928095	2.321928095	4.087462841	2.807354922	2.0	5.64385619	2.0	1.584962501	7.562242424	0.0	5.426264755	1.584962501	1.584962501	9.388017285	3.169925001	11.70822173	3.0	5.0	4.523561956	10.40832974	7.74819285	1.584962501	2.0	5.754887502	5.129283017	2.0	4.459431619	2.321928095	8.622051819	7.73470962	2.584962501	2.0	2.807354922	3.0	2.0	7.50779464	6.807354922	2.0	4.169925001	1.0	4.392317423	3.700439718	5.977279923	0.0	1.584962501	1.584962501	0
2.584962501	5.857980995	3.0	3.0	2.321928095	1.0	1.584962501	1.584962501	2.0	2.321928095	3.584962501	6.8048202374999995	0.0	0.0	2.0	5.882643049	3.459431619	5.285402219	2.0	1.584962501	3.169925001	4.807354922	1.584962501	0.0	2.807354922	1.0	5.129283017	1.0	2.584962501	1.0	3.700439718	2.0	2.584962501	2.584962501	4.95419631	0.0	0.0	2.584962501	0.0	3.700439718	1.0	0.0	0.0	3.700439718	1.584962501	2.321928095	1.584962501	1.584962501	0
1.584962501	3.584962501	3.0	1.584962501	7.447976116000001	3.321928095	5.392317423	3.321928095	4.0	0.0	6.977279923	6.8048202374999995	4.857980995	1.584962501	0.0	4.857980995	1.0	7.87036472	2.321928095	5.169925001	1.584962501	4.700439718	2.584962501	2.0	3.459431619	0.0	5.209453366	0.0	8.290018847	2.584962501	2.584962501	2.584962501	0.0	0.0	3.321928095	2.807354922	0.0	2.807354922	2.0	6.614709844	1.584962501	2.321928095	2.584962501	1.0	4.64385619	0.0	2.0	1.584962501	0
11.1244665975	4.321928095	3.0	2.584962501	7.247927513	1.0	2.321928095	3.807354922	1.0	1.584962501	6.169925001	0.0	1.0	1.0	2.584962501	7.787902559	7.0	8.731319031	5.087462841	4.459431619	6.409390936	6.894817763	7.50779464	2.0	4.523561956	4.0	6.894817763	0.0	8.672425342	1.0	10.266558635	4.807354922	3.169925001	1.584962501	1.584962501	1.0	2.0	0.0	7.8008999	7.426264755	3.700439718	4.321928095	2.321928095	5.523561956	3.169925001	3.321928095	0.0	0.0	0
4.087462841	4.459431619	4.321928095	1.584962501	1.0	2.321928095	0.0	2.321928095	1.584962501	1.584962501	5.64385619	1.0	12.69740201	0.0	0.0	4.700439718	1.584962501	4.95419631	1.0	2.0	3.700439718	5.459431619	8.13442632	0.0	0.0	2.321928095	6.022367813	1.584962501	5.727920455	3.0	4.087462841	3.169925001	0.0	1.584962501	3.169925001	1.0	1.0	1.0	0.0	5.0	5.584962501	1.0	3.0	2.321928095	2.321928095	2.0	1.584962501	1.584962501	0
4.169925001	3.807354922	7.129283017	3.0	2.0	1.0	1.584962501	3.584962501	4.95419631	1.584962501	3.321928095	4.0	12.19414124	0.0	2.807354922	0.0	1.0	9.049848549	2.807354922	7.098032083	3.700439718	4.584962501	9.945443836	0.0	4.087462841	1.0	6.64385619	2.807354922	4.754887502	2.807354922	2.0	3.169925001	3.169925001	2.584962501	7.523561956	0.0	0.0	6.087462841	4.584962501	4.807354922	5.169925001	1.0	3.906890596	3.321928095	3.321928095	2.584962501	2.0	2.321928095	0
10.14847658	7.592457037	5.781359714	2.807354922	1.0	2.807354922	0.0	2.584962501	4.321928095	2.321928095	3.906890596	0.0	3.584962501	0.0	1.584962501	3.0	7.0	9.271463028	1.0	1.0	6.285402219	7.209453366	3.807354922	0.0	1.584962501	6.940477546	7.794415866	1.584962501	7.936637939	6.882643049	7.118941073	5.781359714	0.0	1.584962501	7.087462841	1.0	2.321928095	9.105908509	2.0	3.700439718	1.584962501	3.169925001	1.584962501	3.807354922	3.321928095	2.807354922	2.584962501	3.169925001	0
1.0	4.0	1.584962501	3.0	2.0	1.0	7.055282436	2.584962501	3.321928095	0.0	4.807354922	2.321928095	13.5252761	0.0	3.584962501	6.95419631	0.0	10.39660478	2.0	3.169925001	3.169925001	5.357552005	5.727920455	2.0	0.0	2.321928095	7.451211112	1.0	12.36413466	6.266786541	1.584962501	6.375039431	2.584962501	1.0	2.321928095	2.0	0.0	2.321928095	3.906890596	6.584962501	5.727920455	0.0	1.584962501	3.459431619	3.584962501	0.0	0.0	4.459431619	0
4.247927513	5.209453366	4.807354922	2.807354922	1.0	0.0	1.584962501	3.0	3.321928095	1.0	5.754887502	4.523561956	12.89973454	1.584962501	3.169925001	1.584962501	2.807354922	8.703903573	2.584962501	6.169925001	5.087462841	2.321928095	9.100662339	1.584962501	2.584962501	1.0	7.531381461	1.584962501	9.981567282	3.321928095	2.584962501	3.700439718	3.169925001	2.321928095	6.392317423	1.0	2.0	9.344295908	3.459431619	2.807354922	3.700439718	1.0	2.584962501	9.129283017	3.584962501	3.321928095	0.0	4.392317423	0
3.906890596	2.321928095	3.459431619	2.584962501	2.584962501	0.0	2.584962501	2.0	1.0	2.584962501	4.392317423	3.169925001	10.67242534	0.0	2.0	0.0	1.584962501	7.312882955	2.321928095	2.0	4.906890596	2.584962501	8.044394119	0.0	1.584962501	0.0	6.554588852	1.0	6.918863237	4.087462841	1.0	2.0	1.0	2.807354922	1.0	2.0	0.0	5.129283017	4.459431619	3.0	2.584962501	1.584962501	2.321928095	1.584962501	2.584962501	1.0	1.584962501	0.0	0
4.523561956	3.700439718	2.0	2.584962501	2.321928095	2.0	2.0	2.807354922	1.0	2.584962501	3.700439718	1.0	4.087462841	3.169925001	2.321928095	1.0	1.0	4.584962501	2.0	4.321928095	4.906890596	2.0	6.977279923	2.321928095	2.584962501	2.321928095	6.754887502	2.0	8.361943774	1.584962501	3.700439718	2.584962501	1.584962501	3.700439718	2.321928095	1.584962501	1.0	9.303780748	1.0	4.584962501	2.0	1.0	3.0	1.0	2.807354922	3.906890596	1.584962501	0.0	0
10.5028318	8.742366901999999	11.51914479	7.257387843	6.554588852	6.672425342	6.442943496	9.769837844	9.7447947125	0.0	9.710806434	3.321928095	13.54713553	6.285402219	6.741466986	7.62935662	4.700439718	10.98085361	8.7843343475	6.768184325	8.672425342	9.729620744	9.569855608	4.0	8.247927513	3.807354922	9.214319121	2.0	8.647458426	4.169925001	6.491853096	8.321928095	7.677220524125001	4.087462841	10.142877455375	3.0	6.890759940000001	4.169925001	5.426264755	10.32979634	6.06608919	5.518387305	9.43788990125	5.832890014	4.95419631	3.321928095	1.584962501	5.0	0
3.807354922	5.392317423	6.339850003	1.584962501	1.584962501	0.0	4.169925001	5.523561956	3.321928095	0.0	5.930737338	1.0	12.58190669	2.321928095	4.087462841	0.0	1.584962501	7.442943496	2.584962501	6.965784285	6.247927513	3.700439718	5.977279923	2.584962501	3.0	2.321928095	6.918863237	1.0	7.851749041	1.584962501	3.459431619	3.584962501	3.584962501	3.0	1.584962501	2.584962501	3.0	3.459431619	0.0	4.392317423	3.807354922	2.321928095	4.0	7.971543554	3.807354922	1.584962501	1.584962501	2.584962501	0
6.50779464	2.584962501	3.807354922	4.247927513	2.0	3.459431619	6.658211483	6.741466986	7.807354922	3.584962501	5.584962501	0.0	4.392317423	3.0	3.321928095	4.754887502	5.727920455	11.73089465	3.700439718	10.76901132	4.64385619	6.209453366	5.357552005	2.0	5.129283017	5.0	5.459431619	0.0	4.807354922	1.584962501	7.971543554	4.459431619	5.321928095	2.807354922	0.0	3.0	2.321928095	8.74819285	4.459431619	6.087462841	1.584962501	1.0	3.0	0.0	6.539158811	1.0	2.584962501	4.700439718	0
2.0	4.64385619	3.0	2.321928095	3.700439718	4.700439718	2.0	2.321928095	3.169925001	4.962406252500001	3.321928095	5.129283017	3.169925001	2.807354922	1.0	7.794415866	0.0	6.539158811	6.459431619	1.584962501	2.807354922	7.129283017	3.459431619	1.0	2.807354922	1.0	3.584962501	4.087462841	3.0	0.0	4.087462841	1.0	2.584962501	2.0	4.523561956	3.169925001	1.0	1.0	0.0	4.523561956	1.0	2.321928095	2.0	4.754887502	6.62935662	2.584962501	4.321928095	3.584962501	0
5.700439718	1.0	9.445014846	2.584962501	7.447976116000001	8.047368751	9.766528909	7.569855608	2.584962501	4.857980995	6.409390936	1.0	3.906890596	2.321928095	10.668842470625	1.584962501	4.087462841	13.74299310125	3.459431619	13.71746223	2.321928095	0.0	0.0	2.807354922	9.649256178	6.940477546	6.14974712	2.584962501	1.0	1.0	1.0	8.885696373	1.584962501	0.0	6.658211483	3.700439718	1.584962501	7.54689446	7.754887502	4.392317423	3.807354922	1.0	7.562242424	0.0	3.584962501	3.0	2.807354922	8.164906927	0
5.781359714	4.857980995	8.839203788	4.087462841	4.807354922	4.087462841	4.247927513	4.95419631	7.087462841	2.321928095	5.554588852	3.584962501	5.857980995	3.0	3.700439718	2.584962501	1.0	9.071462363	6.022367813	6.475733431	5.882643049	7.159871337	4.754887502	2.584962501	5.807354922	2.321928095	8.422064766	4.087462841	5.426264755	0.0	9.609178738	4.087462841	2.0	5.169925001	10.142877455375	0.0	3.321928095	5.0	3.321928095	5.930737338	1.0	1.584962501	5.285402219	5.247927513	4.087462841	2.807354922	0.0	0.0	0
4.247927513	4.700439718	5.0	2.0	0.0	3.0	1.0	3.700439718	1.0	1.584962501	5.523561956	1.584962501	7.076815597	2.0	3.321928095	0.0	3.0	6.22881869	2.0	12.27204652	4.247927513	3.0	4.321928095	2.0	3.321928095	2.807354922	5.0	2.0	3.459431619	1.584962501	2.584962501	3.0	3.0	3.584962501	2.321928095	4.523561956	2.807354922	4.64385619	1.584962501	4.169925001	4.0	1.0	3.807354922	3.459431619	4.321928095	3.169925001	1.584962501	3.169925001	0
11.1244665975	8.495855027	6.523561956	7.619818782499999	7.447976116000001	8.047368751	5.087462841	10.498106199374998	7.499845887	2.0	10.478842511	4.523561956	2.807354922	7.751099295	7.483815777	2.584962501	2.321928095	6.686500527	8.7843343475	14.4705071425	9.327484898124998	12.287334259125	3.0	5.518387305	10.58025857	6.940477546	7.247927513	5.518387305	1.584962501	2.321928095	2.321928095	9.144658243	7.677220524125001	6.873655543500001	3.321928095	4.857980995	6.890759940000001	1.584962501	2.321928095	10.751167343999999	10.393880012499999	5.518387305	9.43788990125	1.0	3.584962501	6.0	6.8048202374999995	8.9248125025	0
3.0	4.087462841	4.857980995	2.0	2.321928095	2.0	2.0	3.169925001	1.584962501	2.321928095	5.64385619	1.0	12.67220432	1.0	2.584962501	2.0	2.584962501	8.87036472	0.0	10.06339508	5.614709844	2.321928095	7.451211112	0.0	2.0	2.0	7.303780748	1.584962501	8.861086906	4.584962501	2.0	3.321928095	2.321928095	3.459431619	1.584962501	1.584962501	0.0	6.459431619	2.584962501	3.700439718	7.189824559	1.0	3.321928095	4.087462841	5.64385619	2.584962501	1.0	3.169925001	0
4.807354922	5.977279923	10.18611424	5.044394119	3.584962501	6.189824559	8.744833837	8.113742166	4.857980995	2.0	6.845490051	0.0	5.906890596	4.321928095	5.129283017	10.49385545	3.700439718	11.60130653	4.64385619	4.95419631	6.392317423	8.647458426	5.781359714	5.491853096	7.820178962	4.857980995	6.794415866	2.584962501	4.700439718	5.247927513	3.459431619	5.807354922	2.584962501	2.321928095	7.721099189	3.169925001	3.807354922	5.426264755	6.247927513	7.409390936	6.845490051	3.459431619	7.21916852	1.584962501	5.044394119	2.807354922	3.906890596	4.0	0
3.906890596	3.392317423	4.832890014	1.321928095	0.584962501	0.0	4.392317423	6.0	2.169925001	1.0	3.169925001	0.584962501	5.475733431	2.169925001	3.0	11.61079417	6.06608919	10.1792871	2.321928095	2.169925001	5.50779464	5.918863237	0.584962501	1.321928095	1.321928095	1.321928095	5.584962501	2.459431619	4.727920455	0.0	4.459431619	5.523561956	3.392317423	2.584962501	4.247927513	4.426264755	0.584962501	1.0	1.321928095	4.0	6.62935662	0.584962501	3.64385619	4.357552005	2.700439718	0.0	0.584962501	2.807354922	0
6.820178962	3.700439718	5.129283017	2.584962501	1.584962501	2.321928095	3.169925001	4.247927513	1.584962501	0.0	5.0	1.0	2.321928095	1.0	2.0	9.06608919	7.0	6.599912842	3.0	4.584962501	5.727920455	5.64385619	3.169925001	4.321928095	2.0	2.584962501	5.857980995	1.584962501	2.0	1.0	5.0	2.807354922	1.0	4.0	1.0	5.357552005	0.0	0.0	1.0	3.169925001	5.209453366	1.584962501	2.807354922	2.584962501	4.459431619	3.169925001	0.0	2.584962501	0
2.807354922	3.459431619	3.459431619	2.584962501	1.0	1.0	2.0	1.0	2.0	1.0	3.321928095	0.0	8.199672345	1.0	3.0	1.584962501	2.321928095	7.845490051	4.087462841	9.447083226	5.285402219	4.857980995	0.0	1.0	7.022367813	1.584962501	5.129283017	1.0	2.584962501	1.584962501	0.0	1.0	2.0	2.0	5.392317423	3.321928095	1.584962501	7.169925001	1.0	6.22881869	3.321928095	1.584962501	2.0	4.087462841	4.247927513	1.584962501	2.0	1.584962501	0
2.807354922	6.169925001	5.044394119	4.807354922	1.0	2.0	2.0	3.321928095	0.0	1.584962501	6.14974712	0.0	8.854868383	0.0	3.169925001	9.392317423	2.584962501	9.074141463	2.584962501	3.700439718	2.807354922	2.807354922	4.857980995	0.0	3.0	0.0	5.727920455	1.0	10.89405985	6.129283017	10.20945337	4.64385619	2.0	2.584962501	2.0	1.0	3.0	2.0	1.0	5.95419631	2.321928095	2.321928095	3.459431619	8.209453366	3.459431619	2.807354922	1.584962501	1.0	0
4.754887502	2.807354922	1.584962501	1.0	2.321928095	1.0	3.700439718	1.0	1.0	2.0	3.459431619	1.584962501	7.400879436	0.0	4.0	5.64385619	2.321928095	5.807354922	2.321928095	2.584962501	3.0	3.807354922	7.672425342	1.0	0.0	2.321928095	5.95419631	0.0	6.781359714	8.26722649	3.807354922	3.459431619	1.0	1.584962501	1.584962501	0.0	1.0	8.668884984	2.321928095	0.0	1.584962501	1.0	1.0	1.0	1.0	2.0	0.0	3.169925001	0
3.0	2.0	4.392317423	5.857980995	2.0	3.459431619	2.807354922	5.554588852	1.584962501	1.584962501	5.882643049	1.0	12.7619667	1.0	5.64385619	2.0	2.807354922	8.285402219	2.807354922	9.729620744	4.64385619	4.906890596	9.366322214	2.321928095	3.0	2.0	7.686500527	1.0	3.459431619	4.0	3.584962501	5.357552005	4.247927513	3.0	4.95419631	1.0	2.807354922	8.285402219	6.044394119	2.807354922	8.813781191	1.0	4.754887502	3.0	4.392317423	2.0	3.807354922	0.0	0
3.169925001	3.459431619	1.0	1.584962501	7.447976116000001	3.906890596	3.584962501	2.584962501	8.511752654	3.169925001	5.044394119	6.8048202374999995	1.0	4.321928095	2.807354922	5.727920455	2.584962501	8.238404739	4.459431619	11.21067134	6.820178962	5.700439718	2.584962501	1.0	6.942514505	4.95419631	6.741466986	3.807354922	5.700439718	3.459431619	8.581200582	2.584962501	4.459431619	2.584962501	2.321928095	5.285402219	2.0	8.247927513	9.385862401	4.95419631	3.700439718	2.584962501	0.0	7.247927513	5.977279923	0.0	5.977279923	4.0	0
2.321928095	4.754887502	13.720992317125	3.700439718	1.584962501	1.584962501	2.321928095	1.584962501	2.584962501	2.807354922	3.169925001	4.392317423	1.584962501	0.0	2.0	1.0	2.0	8.768184325	4.0	10.06474276	6.64385619	3.321928095	7.409390936	0.0	2.0	0.0	6.209453366	2.584962501	11.52552081	0.0	2.807354922	2.584962501	1.0	2.0	5.247927513	5.247927513	4.523561956	6.569855608	1.0	6.392317423	5.584962501	1.584962501	2.321928095	6.906890596	3.321928095	0.0	1.584962501	4.169925001	0
5.392317423	4.754887502	6.918863237	2.321928095	2.0	2.321928095	2.807354922	2.321928095	0.0	0.0	6.392317423	1.584962501	10.92703717	2.584962501	2.321928095	0.0	3.321928095	8.204571144	1.584962501	7.599912842	6.882643049	2.584962501	6.714245518	3.0	2.807354922	0.0	5.169925001	1.0	6.539158811	2.321928095	3.169925001	3.0	1.0	3.169925001	1.584962501	3.0	2.584962501	7.383704292	8.413627929	3.906890596	6.523561956	2.0	2.807354922	2.321928095	3.700439718	2.321928095	1.0	3.169925001	0
3.584962501	2.321928095	4.906890596	2.807354922	2.321928095	2.0	6.977279923	5.044394119	3.459431619	1.0	5.95419631	2.807354922	12.99453023	0.0	1.584962501	5.906890596	2.584962501	8.060695932	1.0	4.857980995	3.700439718	1.584962501	5.087462841	4.0	2.807354922	1.584962501	7.988684687	1.0	7.0	5.857980995	1.0	3.807354922	2.321928095	0.0	4.95419631	2.0	2.0	4.459431619	2.0	4.0	3.321928095	1.0	3.807354922	3.807354922	5.64385619	1.0	1.0	2.0	0
4.523561956	4.0	3.321928095	2.584962501	3.321928095	2.584962501	6.357552005	4.321928095	2.321928095	1.584962501	6.266786541	1.0	5.882643049	3.459431619	6.22881869	2.0	2.0	8.539158811	3.906890596	3.906890596	5.523561956	4.807354922	2.0	1.584962501	3.0	2.0	6.22881869	2.321928095	4.247927513	4.169925001	1.0	4.459431619	3.169925001	4.0	2.584962501	0.0	1.0	4.700439718	2.807354922	3.0	3.321928095	2.807354922	4.169925001	2.321928095	3.0	2.584962501	2.0	3.169925001	0
2.0	4.64385619	4.754887502	2.807354922	2.0	1.0	1.0	3.0	4.700439718	0.0	2.0	0.0	12.65441227	0.0	1.0	4.906890596	1.584962501	4.857980995	0.0	3.321928095	1.5117539731250016	2.807354922	5.129283017	1.584962501	0.0	1.0	4.64385619	0.0	8.54689446	3.0	1.584962501	0.0	0.0	1.0	0.0	1.0	1.584962501	5.426264755	2.321928095	3.807354922	2.584962501	2.0	2.807354922	0.0	0.0	0.0	0.0	2.321928095	0
5.129283017	6.022367813	8.044394119	7.619818782499999	4.247927513	4.807354922	7.087462841	4.459431619	6.189824559	4.962406252500001	6.62935662	0.0	2.321928095	2.807354922	5.0	0.0	3.584962501	7.965784285	7.665335917	6.50779464	4.392317423	8.092757141	11.2708793	5.518387305	8.968666793	1.0	6.658211483	2.0	3.169925001	2.584962501	10.11504365	6.392317423	7.677220524125001	4.0	3.0	5.906890596	3.321928095	4.169925001	3.321928095	6.375039431	2.321928095	0.0	5.523561956	3.321928095	3.169925001	1.584962501	2.0	3.584962501	0
3.584962501	3.169925001	6.129283017	3.321928095	2.584962501	2.584962501	4.392317423	3.700439718	2.807354922	1.0	6.820178962	0.0	7.108524457	0.0	4.087462841	3.0	3.0	8.405141463	5.044394119	9.64385619	4.392317423	7.238404739	3.0	2.0	2.0	2.0	5.0	2.0	3.700439718	3.0	8.857980995	2.321928095	2.0	3.169925001	4.584962501	0.0	0.0	3.169925001	9.303780748	4.169925001	1.584962501	1.0	3.807354922	7.321928095	4.857980995	0.0	0.0	2.0	0
5.392317423	4.247927513	11.68211676	3.906890596	3.459431619	5.491853096	6.658211483	7.276124405	6.977279923	0.0	7.658211483	0.0	12.56319627	2.0	6.022367813	2.807354922	1.0	9.924812504	3.584962501	4.857980995	4.247927513	7.988684687	7.820178962	0.0	8.033423002	2.807354922	5.321928095	2.584962501	8.17990909	3.321928095	1.584962501	6.523561956	1.0	2.584962501	9.426264755	1.584962501	2.321928095	3.700439718	3.459431619	7.781359714	3.169925001	1.584962501	7.483815777	4.321928095	5.95419631	2.807354922	1.584962501	4.087462841	0
4.087462841	4.523561956	4.169925001	3.0	0.0	0.0	7.820178962	4.459431619	3.0	2.584962501	7.54689446	4.087462841	6.95419631	3.906890596	7.942514505	0.0	3.584962501	9.011227255	4.95419631	3.321928095	5.087462841	2.0	1.0	2.807354922	2.584962501	0.0	7.721099189	3.584962501	7.14974712	3.584962501	1.584962501	5.930737338	2.584962501	5.491853096	6.14974712	3.700439718	3.0	0.0	0.0	1.0	2.0	1.584962501	3.169925001	4.321928095	2.321928095	3.807354922	1.0	0.0	0
2.584962501	5.169925001	5.392317423	1.584962501	1.0	0.0	2.321928095	3.0	2.0	1.0	3.0	2.807354922	5.523561956	1.0	2.0	2.807354922	2.321928095	11.5980525	0.0	1.584962501	5.209453366	1.584962501	5.754887502	1.0	4.392317423	0.0	5.727920455	2.0	7.982993575	1.0	4.459431619	4.906890596	1.584962501	1.584962501	4.754887502	0.0	2.0	9.698704667	3.584962501	8.64385619	2.321928095	1.0	3.0	4.169925001	2.321928095	2.584962501	1.0	1.0	0
4.754887502	6.64385619	9.459431619	4.523561956	3.0	5.129283017	9.459431619	6.475733431	3.906890596	1.584962501	6.845490051	0.0	7.459431619	4.087462841	10.668842470625	8.77148947	2.0	13.74299310125	3.700439718	5.357552005	5.584962501	6.614709844	4.0	1.584962501	9.567956075	3.169925001	3.584962501	4.0	8.335390355	5.129283017	3.321928095	6.988684687	4.169925001	2.321928095	5.459431619	5.087462841	4.754887502	3.169925001	8.396604781	7.257387843	4.392317423	2.807354922	6.686500527	3.700439718	3.459431619	1.0	5.584962501	4.392317423	0
7.417852515	5.129283017	5.285402219	3.0	4.906890596	2.321928095	4.584962501	3.906890596	3.321928095	4.962406252500001	4.807354922	5.930737338	0.0	1.584962501	0.0	1.584962501	6.930737338	5.087462841	3.584962501	1.584962501	5.087462841	6.303780748	1.0	0.0	3.700439718	2.807354922	3.700439718	2.0	0.0	4.906890596	2.807354922	3.321928095	4.700439718	2.807354922	4.906890596	7.189824559	1.584962501	0.0	2.807354922	4.64385619	2.321928095	1.584962501	1.0	10.6446040525	6.727920455	2.0	4.247927513	1.584962501	0
6.22881869	7.098032083	7.95419631	4.087462841	1.584962501	4.64385619	5.357552005	5.247927513	2.0	1.584962501	5.977279923	0.0	2.807354922	3.459431619	5.392317423	7.459431619	3.459431619	9.330916878	4.169925001	4.523561956	5.285402219	3.321928095	2.807354922	3.807354922	6.375039431	3.459431619	5.087462841	1.584962501	7.832890014	4.392317423	4.087462841	4.807354922	2.321928095	4.584962501	3.584962501	5.247927513	2.321928095	4.459431619	3.906890596	4.0	1.0	1.584962501	5.321928095	8.845490051	4.807354922	2.807354922	4.087462841	3.321928095	0
5.087462841	5.247927513	4.754887502	1.584962501	0.0	1.584962501	1.0	2.584962501	4.169925001	0.0	5.523561956	2.321928095	5.247927513	2.584962501	3.169925001	3.0	3.459431619	9.908392621	2.584962501	12.85564717	6.169925001	2.0	2.584962501	2.0	4.247927513	1.584962501	7.599912842	1.584962501	5.754887502	2.807354922	3.169925001	0.0	1.584962501	3.459431619	6.247927513	2.321928095	1.584962501	7.400879436	3.321928095	5.672425342	3.0	2.584962501	2.321928095	4.321928095	2.807354922	3.0	0.0	1.0	0
2.584962501	0.8463477340000005	3.700439718	2.807354922	1.0	0.0	1.584962501	0.0	1.584962501	1.584962501	6.044394119	6.8048202374999995	2.584962501	0.0	2.0	3.0	1.584962501	7.451211112	1.584962501	3.321928095	5.930737338	1.0	8.154818109	0.0	0.0	1.0	6.129283017	0.0	7.076815597	1.0	3.169925001	3.700439718	1.0	1.584962501	2.584962501	0.0	0.0	11.54399845	2.0	2.584962501	5.614709844	1.0	1.0	2.584962501	2.0	2.0	2.807354922	2.321928095	0
1.584962501	3.807354922	5.807354922	1.0	2.0	3.584962501	6.918863237	4.247927513	4.321928095	0.0	7.118941073	1.584962501	6.569855608	2.0	7.312882955	1.584962501	2.807354922	8.214319121	4.459431619	2.321928095	3.906890596	7.238404739	3.0	2.321928095	5.044394119	3.169925001	3.700439718	1.0	0.0	0.0	3.700439718	4.906890596	4.523561956	5.426264755	2.584962501	0.0	3.807354922	0.0	2.584962501	4.321928095	4.247927513	2.0	2.584962501	8.903881846	8.033423002	1.0	2.807354922	0.0	0
5.426264755	4.754887502	7.592457037	4.584962501	3.700439718	2.0	4.169925001	4.807354922	6.247927513	4.523561956	3.459431619	1.0	9.116343961	3.169925001	2.807354922	0.0	1.584962501	5.491853096	5.700439718	2.584962501	4.459431619	5.977279923	3.169925001	0.0	3.0	1.0	3.700439718	5.518387305	2.0	1.584962501	3.459431619	3.0	5.392317423	0.0	9.791162889	5.700439718	4.0	1.0	2.321928095	5.129283017	2.0	2.0	3.906890596	8.682994584	3.700439718	1.0	2.584962501	1.584962501	0
8.581200582	4.392317423	1.584962501	3.0	1.584962501	0.0	0.0	1.0	2.807354922	2.584962501	5.882643049	1.0	12.47091303	1.0	1.0	1.0	7.0	9.008428622	3.169925001	10.56224242	4.459431619	4.459431619	3.807354922	1.584962501	0.0	5.357552005	6.845490051	0.0	13.84284137	0.0	8.366322214	3.700439718	1.0	1.0	1.0	0.0	0.0	6.87036472	0.0	3.700439718	0.0	0.0	2.0	3.906890596	2.807354922	1.0	1.584962501	1.0	0
4.700439718	6.409390936	7.033423002	4.906890596	2.321928095	3.0	3.459431619	4.754887502	5.285402219	1.0	8.396604781	1.584962501	14.55374927	5.247927513	3.169925001	5.169925001	2.584962501	6.857980995	3.169925001	4.459431619	4.700439718	4.392317423	13.30363807	2.807354922	5.044394119	4.0	7.918863237	1.584962501	12.19690944	7.592457037	7.539158811	7.965784285	2.0	4.247927513	3.169925001	2.321928095	4.584962501	7.285402219	5.459431619	5.392317423	6.554588852	3.169925001	5.882643049	2.807354922	4.247927513	3.169925001	2.321928095	2.0	0
11.1244665975	8.742366901999999	13.19859851	7.619818782499999	7.447976116000001	8.047368751	11.15418521	10.498106199374998	9.7447947125	1.0	10.478842511	6.8048202374999995	9.312882955	7.751099295	10.668842470625	5.321928095	2.321928095	13.74299310125	8.7843343475	12.78769854	9.327484898124998	12.287334259125	10.61562964	5.518387305	10.8273427	6.940477546	9.535275377	5.518387305	5.357552005	5.754887502	3.584962501	8.082149041	7.677220524125001	6.873655543500001	10.142877455375	2.584962501	6.890759940000001	5.392317423	7.257387843	10.751167343999999	10.393880012499999	5.518387305	9.43788990125	2.807354922	5.906890596	6.0	3.169925001	8.9248125025	0
4.584962501	2.807354922	4.169925001	3.459431619	2.807354922	1.584962501	1.0	0.0	1.0	2.584962501	5.044394119	1.584962501	6.0	0.0	2.0	2.0	4.321928095	8.016808288	1.0	10.16867212	5.129283017	3.459431619	3.906890596	1.0	0.0	2.0	4.906890596	0.0	9.499845887	1.0	8.194756854	2.0	1.0	1.0	0.0	4.0	0.0	7.727920455	0.0	4.321928095	7.06608919	0.0	1.584962501	3.459431619	4.807354922	1.584962501	1.0	1.584962501	0
5.906890596	3.169925001	5.554588852	1.0	2.0	1.0	1.584962501	1.0	3.321928095	2.0	3.700439718	3.321928095	10.02097994	0.0	1.584962501	2.584962501	5.392317423	8.703903573	0.0	5.392317423	3.906890596	7.055282436	4.906890596	1.584962501	1.584962501	2.321928095	8.405141463	2.584962501	10.53527538	1.0	3.169925001	3.321928095	0.0	1.0	1.584962501	2.807354922	1.584962501	7.483815777	3.0	3.906890596	5.614709844	0.0	2.321928095	5.285402219	4.95419631	1.584962501	1.0	2.584962501	0
2.321928095	3.321928095	8.204571144	2.584962501	1.584962501	4.523561956	5.554588852	3.321928095	5.857980995	3.169925001	5.392317423	1.584962501	5.930737338	3.906890596	5.0	2.321928095	2.321928095	8.299208018	3.169925001	3.459431619	6.087462841	6.392317423	1.0	2.321928095	7.592457037	3.169925001	4.754887502	2.807354922	1.0	1.584962501	4.64385619	3.321928095	4.807354922	3.0	4.169925001	3.906890596	2.321928095	4.584962501	1.584962501	3.459431619	3.0	0.0	3.906890596	2.321928095	5.247927513	1.584962501	5.906890596	4.392317423	0
3.700439718	4.0	2.321928095	2.807354922	1.584962501	1.0	2.0	2.0	1.584962501	1.0	3.459431619	2.321928095	1.0	2.807354922	2.584962501	6.599912842	1.584962501	6.87036472	3.807354922	3.459431619	6.754887502	3.807354922	1.584962501	1.584962501	0.0	1.0	4.169925001	1.584962501	1.0	0.0	1.584962501	1.584962501	1.0	2.321928095	0.0	0.0	0.0	1.0	0.0	4.700439718	1.0	3.0	1.0	3.321928095	7.108524457	3.906890596	4.087462841	1.584962501	0
3.0	5.392317423	3.459431619	3.459431619	7.447976116000001	4.459431619	2.0	1.584962501	3.169925001	2.0	4.321928095	2.0	8.936637939	2.0	1.0	2.584962501	3.459431619	7.882643049	1.0	3.0	3.0	5.584962501	4.392317423	1.584962501	3.0	2.584962501	6.614709844	1.0	3.807354922	2.807354922	3.169925001	2.584962501	2.321928095	1.584962501	3.807354922	3.807354922	3.169925001	5.087462841	3.0	5.044394119	2.0	2.0	2.584962501	6.0	4.95419631	1.0	3.459431619	1.0	0
3.807354922	4.169925001	4.754887502	2.321928095	1.0	0.0	3.0	4.0	2.807354922	0.0	4.95419631	2.0	13.2179577	1.584962501	3.169925001	5.857980995	1.584962501	7.665335917	1.0	3.0	3.321928095	1.0	7.076815597	0.0	1.584962501	1.584962501	6.906890596	0.0	12.5020859	4.392317423	2.321928095	4.523561956	1.0	1.584962501	3.906890596	4.754887502	0.0	6.087462841	4.247927513	2.321928095	6.584962501	1.0	3.0	1.0	2.0	1.0	1.584962501	2.321928095	0
4.459431619	3.584962501	5.285402219	6.129283017	3.807354922	2.321928095	3.584962501	6.459431619	4.523561956	2.584962501	5.781359714	2.0	2.321928095	3.321928095	2.807354922	2.807354922	3.700439718	8.396604781	6.108524457	6.087462841	5.672425342	7.108524457	4.459431619	2.584962501	2.807354922	2.584962501	5.95419631	3.0	10.06204614	4.459431619	2.807354922	2.321928095	4.857980995	2.0	2.584962501	4.584962501	5.209453366	7.599912842	2.0	6.491853096	4.700439718	4.523561956	6.0	4.247927513	4.0	3.169925001	3.169925001	3.169925001	0
11.1244665975	8.742366901999999	11.63117706	7.619818782499999	6.930737338	7.8008999	8.335390355	10.498106199374998	9.7447947125	3.0	10.478842511	5.129283017	9.773139207	7.751099295	8.247927513	6.22881869	4.459431619	13.04011845	8.7843343475	7.483815777	9.327484898124998	10.75988818	11.28077077	5.518387305	9.920352855	3.700439718	10.658057036250002	3.321928095	5.906890596	3.700439718	9.144658243	8.900866808	7.672425342	5.857980995	10.142877455375	4.523561956	6.890759940000001	5.044394119	7.22881869	10.751167343999999	7.727920455	5.518387305	9.43788990125	0.0	6.459431619	4.087462841	4.64385619	6.169925001	0
6.189824559	5.459431619	3.459431619	3.0	1.584962501	0.0	3.584962501	3.321928095	4.392317423	1.0	4.857980995	3.584962501	4.459431619	3.0	3.906890596	5.169925001	2.321928095	8.562242424	3.807354922	3.807354922	3.584962501	3.459431619	3.584962501	2.584962501	2.321928095	3.584962501	8.499845887	1.0	7.74819285	1.0	3.807354922	4.906890596	2.321928095	4.857980995	2.321928095	1.0	2.321928095	1.0	0.0	4.857980995	3.169925001	0.0	3.0	4.754887502	3.459431619	3.459431619	1.0	0.0	0
4.584962501	3.459431619	4.087462841	3.584962501	4.754887502	1.0	3.700439718	3.0	2.321928095	2.321928095	6.584962501	4.087462841	4.857980995	1.584962501	4.087462841	3.169925001	3.584962501	10.02375435	4.0	5.930737338	5.087462841	2.0	6.794415866	2.321928095	3.0	2.0	6.087462841	1.0	8.599912842	3.584962501	9.980139578	5.247927513	2.584962501	2.807354922	4.0	2.0	2.0	7.266786541	3.169925001	7.044394119	2.321928095	0.0	3.169925001	7.169925001	6.475733431	3.169925001	3.584962501	6.129283017	0
9.579315938	8.742366901999999	10.36850646	7.108524457	4.584962501	5.392317423	5.64385619	8.997179481	9.35974956	1.0	8.826548487	1.0	13.36536557	6.129283017	5.426264755	10.97154355	3.0	9.924812504	8.511752654	6.266786541	8.224001674	8.348728154	9.353146825	3.321928095	7.118941073	4.523561956	7.592457037	3.0	12.04405253	2.321928095	7.129283017	7.366322214	5.169925001	3.700439718	9.398743692	6.599912842	6.87036472	8.864186145	7.108524457	8.851749041	6.64385619	5.518387305	9.087462841	3.459431619	4.0	2.807354922	1.584962501	4.754887502	0
3.584962501	3.906890596	3.584962501	1.0	2.0	1.0	4.754887502	0.0	0.0	2.321928095	3.0	2.0	2.584962501	0.0	1.584962501	0.0	3.0	7.139551352	2.0	3.0	5.169925001	5.554588852	1.584962501	1.0	0.0	1.0	4.392317423	1.584962501	1.0	0.0	1.0	0.0	1.584962501	0.0	1.584962501	2.584962501	0.0	5.491853096	0.0	2.321928095	1.584962501	0.0	0.0	8.224001674	4.169925001	1.0	2.0	0.0	0
2.807354922	2.0	2.321928095	1.0	3.321928095	0.0	0.0	2.0	1.0	0.0	4.459431619	1.0	4.584962501	1.0	2.321928095	1.584962501	3.584962501	8.794415866	1.0	14.12104779	2.321928095	1.0	2.0	0.0	1.584962501	0.0	4.857980995	0.0	4.857980995	0.0	9.243173983	2.584962501	2.0	1.0	2.321928095	3.906890596	0.0	6.794415866	7.813781191	4.64385619	2.321928095	0.0	1.584962501	10.6446040525	3.0	1.0	1.0	2.321928095	0
5.209453366	3.906890596	5.614709844	2.0	1.584962501	1.0	0.0	1.584962501	1.584962501	1.0	3.807354922	0.0	6.672425342	1.0	8.344295908	9.865733271	3.584962501	11.37829486	0.0	4.459431619	2.321928095	4.459431619	4.459431619	1.0	2.584962501	1.584962501	5.044394119	0.0	9.603626345	3.906890596	3.459431619	4.247927513	2.0	0.0	1.584962501	1.0	1.0	6.209453366	3.169925001	3.700439718	5.491853096	0.0	1.584962501	4.700439718	4.169925001	1.584962501	0.0	0.0	0
2.807354922	4.087462841	4.087462841	2.584962501	0.0	1.584962501	2.321928095	2.0	0.0	0.0	3.0	1.0	5.357552005	1.0	0.0	0.0	2.0	7.266786541	0.0	1.0	3.807354922	5.672425342	4.584962501	1.584962501	1.584962501	2.0	6.882643049	0.0	5.857980995	0.0	1.0	2.584962501	1.0	0.0	2.807354922	1.584962501	0.0	7.209453366	0.0	3.807354922	4.700439718	0.0	2.807354922	9.4325419	2.0	1.0	1.0	1.584962501	0
2.584962501	4.0	3.700439718	3.459431619	2.321928095	1.584962501	4.247927513	4.247927513	1.0	1.0	5.285402219	1.584962501	12.57884439	0.0	3.321928095	6.988684687	2.321928095	7.285402219	0.0	6.768184325	5.700439718	3.459431619	10.37829486	1.0	0.0	2.0	6.409390936	1.0	11.47826403	4.754887502	7.21916852	4.807354922	0.0	2.0	2.321928095	2.0	0.0	5.247927513	9.184875343	5.169925001	5.321928095	1.0	3.321928095	3.459431619	6.321928095	2.321928095	2.584962501	2.0	0
7.0	5.614709844	5.727920455	1.0	5.882643049	1.0	1.584962501	4.700439718	1.584962501	1.584962501	3.169925001	1.0	4.321928095	0.0	2.321928095	10.95782756	6.686500527	6.930737338	0.0	3.0	4.95419631	3.459431619	3.459431619	2.0	2.584962501	5.321928095	6.569855608	3.700439718	8.977279923	7.584962501	1.0	6.087462841	0.0	1.0	1.0	1.0	0.0	3.807354922	1.0	4.584962501	5.247927513	0.0	3.459431619	7.209453366	2.807354922	1.0	0.0	0.0	0
7.839203788	7.129283017	9.873444113	7.076815597	3.700439718	4.906890596	6.321928095	7.087462841	5.700439718	1.584962501	7.622051819	2.0	5.0	5.882643049	6.942514505	10.76735685	2.584962501	9.74819285	5.906890596	4.247927513	7.348728154	6.882643049	5.087462841	4.0	6.700439718	1.584962501	6.06608919	1.584962501	9.792790294	2.321928095	5.584962501	5.392317423	4.392317423	2.807354922	6.87036472	2.584962501	6.321928095	7.813781191	6.475733431	8.06608919	5.781359714	5.169925001	7.906890596	4.857980995	5.209453366	1.0	1.0	5.0	0
4.087462841	4.0	6.321928095	2.584962501	1.584962501	2.0	1.584962501	4.392317423	3.700439718	2.584962501	4.700439718	2.584962501	8.717676423	2.0	2.0	4.459431619	2.807354922	7.820178962	2.321928095	1.584962501	5.044394119	2.584962501	9.154818109	2.0	2.321928095	2.0	7.839203788	3.0	12.27583351	1.0	2.0	6.22881869	1.584962501	1.584962501	7.159871337	2.584962501	1.584962501	4.247927513	3.169925001	4.95419631	6.108524457	1.584962501	3.321928095	2.321928095	3.459431619	2.0	1.0	2.321928095	0
3.321928095	4.247927513	5.584962501	2.807354922	2.807354922	1.0	1.0	4.247927513	3.700439718	3.321928095	6.189824559	2.807354922	4.95419631	1.0	2.321928095	6.95419631	3.0	8.566054038	4.0	7.918863237	5.807354922	3.584962501	4.584962501	1.0	3.321928095	6.266786541	6.599912842	3.459431619	10.61470984	8.26722649	3.906890596	3.700439718	2.584962501	3.169925001	6.965784285	4.247927513	3.0	10.06877828	2.0	2.584962501	2.321928095	0.0	4.584962501	5.930737338	8.4248125025	3.459431619	3.0	2.807354922	0
4.754887502	4.087462841	5.614709844	2.321928095	1.584962501	3.0	1.584962501	2.807354922	2.321928095	2.807354922	5.584962501	0.0	12.2179577	0.0	2.0	3.584962501	3.906890596	7.129283017	0.0	5.357552005	4.169925001	3.169925001	7.303780748	0.0	2.807354922	1.0	6.169925001	0.0	9.865733271	2.584962501	1.0	2.0	0.0	2.807354922	0.0	2.0	2.807354922	7.832890014	5.209453366	4.392317423	6.727920455	0.0	1.584962501	1.584962501	5.0	1.584962501	0.0	5.169925001	0
3.584962501	3.321928095	3.906890596	3.459431619	2.321928095	0.0	1.584962501	2.321928095	3.169925001	3.0	4.392317423	4.392317423	6.845490051	0.0	2.0	2.584962501	3.0	9.756556323	4.321928095	8.30833903	3.584962501	2.807354922	5.392317423	0.0	4.857980995	1.0	7.971543554	1.0	12.36166968	4.906890596	7.383704292	5.044394119	0.0	1.584962501	1.584962501	1.584962501	2.0	8.710806434	5.882643049	6.442943496	5.357552005	1.0	1.584962501	6.523561956	2.321928095	1.0	1.584962501	0.0	0
8.997179481	5.169925001	0.0	1.584962501	0.0	2.584962501	4.584962501	4.64385619	3.700439718	3.906890596	2.584962501	2.0	1.584962501	1.0	1.0	5.700439718	7.0	8.581200582	0.0	0.0	7.599912842	7.794415866	2.807354922	0.0	7.95419631	5.044394119	5.700439718	1.0	1.584962501	1.0	2.321928095	3.169925001	3.169925001	2.584962501	0.0	7.971543554	1.584962501	7.108524457	1.0	6.727920455	1.0	2.584962501	1.0	4.169925001	2.807354922	2.321928095	3.0	0.0	0
4.169925001	4.754887502	4.321928095	2.0	0.0	1.584962501	0.0	2.807354922	3.321928095	3.0	5.614709844	0.0	6.442943496	2.321928095	2.0	1.0	3.584962501	7.6794801	2.0	2.807354922	5.614709844	5.321928095	8.238404739	1.0	3.700439718	2.0	7.483815777	2.0	8.139551352	2.584962501	3.0	2.584962501	1.584962501	3.906890596	4.64385619	3.700439718	1.0	6.781359714	0.0	6.209453366	1.584962501	0.0	2.0	3.700439718	2.0	3.459431619	2.321928095	2.0	0
7.417852515	8.742366901999999	12.357552	6.820178962	7.129283017	8.047368751	12.16427844	10.34872815	9.7447947125	0.0	10.478842511	1.584962501	5.700439718	4.64385619	10.668842470625	3.169925001	3.459431619	13.74299310125	6.95419631	14.4705071425	7.515699838	7.74819285	6.392317423	5.518387305	11.19475685	6.940477546	6.714245518	2.321928095	0.0	1.0	1.0	10.074096777000001	6.50779464	4.0	10.142877455375	2.807354922	5.930737338	3.584962501	10.445763791000001	10.52943055	5.129283017	5.518387305	9.43788990125	4.906890596	4.807354922	2.0	4.64385619	8.9248125025	0
3.906890596	4.584962501	6.977279923	2.0	2.807354922	3.0	0.0	3.700439718	4.754887502	2.0	6.807354922	1.584962501	12.48431942	1.584962501	2.321928095	7.330916878	3.0	7.592457037	2.584962501	4.392317423	5.0	2.321928095	3.807354922	1.584962501	3.459431619	4.807354922	7.0	0.0	12.30092449	3.169925001	2.321928095	4.392317423	1.0	2.321928095	8.326429487	1.584962501	2.0	0.0	4.906890596	4.754887502	7.906890596	1.584962501	3.807354922	3.459431619	3.584962501	3.0	2.321928095	4.169925001	0
2.584962501	3.807354922	3.906890596	2.0	2.321928095	3.700439718	0.0	3.700439718	2.0	1.0	4.95419631	0.0	3.459431619	2.584962501	1.584962501	2.584962501	3.169925001	9.84862294	2.321928095	3.321928095	6.189824559	3.0	4.087462841	1.0	7.312882955	6.940477546	5.700439718	1.0	6.539158811	1.584962501	5.882643049	5.209453366	2.321928095	2.0	3.807354922	3.459431619	0.0	7.139551352	1.0	7.118941073	3.700439718	2.0	3.169925001	3.807354922	3.459431619	2.0	2.584962501	2.584962501	0
4.807354922	5.584962501	3.700439718	2.0	4.0	1.584962501	2.321928095	3.0	3.584962501	1.584962501	2.807354922	0.0	2.0	0.0	2.807354922	0.0	3.459431619	6.807354922	3.584962501	5.392317423	6.129283017	6.988684687	0.0	0.0	6.64385619	3.584962501	4.523561956	2.584962501	0.0	2.321928095	3.169925001	1.0	2.584962501	1.584962501	2.321928095	4.247927513	1.0	0.0	1.0	2.0	1.584962501	1.584962501	3.169925001	7.055282436	3.459431619	3.169925001	3.807354922	2.321928095	0
3.807354922	4.0	6.0	1.0	1.584962501	2.321928095	5.209453366	2.807354922	2.807354922	0.0	5.977279923	2.0	3.169925001	2.807354922	5.882643049	0.0	2.0	8.873444113	3.0	3.169925001	4.754887502	1.584962501	4.0	2.584962501	0.0	2.321928095	6.409390936	1.0	6.87036472	1.584962501	7.988684687	4.087462841	0.0	4.087462841	4.0	2.584962501	3.169925001	5.523561956	2.584962501	1.584962501	2.584962501	0.0	3.321928095	3.0	3.321928095	2.321928095	3.906890596	4.523561956	0
1.584962501	4.459431619	3.459431619	2.807354922	3.584962501	0.0	2.321928095	7.17990909	2.807354922	2.0	3.0	0.0	5.285402219	1.0	5.906890596	7.339850003	1.0	9.923327485	3.0	8.573647187	6.906890596	7.118941073	0.0	1.584962501	4.906890596	1.0	5.491853096	1.0	5.491853096	1.584962501	3.459431619	1.0	3.700439718	3.321928095	3.321928095	7.531381461	3.0	5.392317423	2.0	3.0	2.0	1.584962501	5.357552005	7.098032083	5.169925001	2.321928095	1.584962501	0.0	0
4.523561956	3.169925001	1.584962501	1.584962501	4.321928095	5.357552005	1.584962501	5.209453366	7.22881869	2.0	5.64385619	1.0	0.0	1.0	2.807354922	3.169925001	4.700439718	6.64385619	2.321928095	3.700439718	6.794415866	5.044394119	3.807354922	0.0	6.781359714	2.807354922	4.754887502	2.321928095	2.0	1.584962501	5.491853096	5.0	4.807354922	1.584962501	0.0	0.0	1.0	1.584962501	1.584962501	4.321928095	4.584962501	1.584962501	3.321928095	7.794415866	5.727920455	0.0	4.807354922	2.807354922	0
1.584962501	4.087462841	2.321928095	2.584962501	0.0	3.0	1.584962501	1.0	2.0	2.0	5.95419631	1.0	13.40474243	2.0	3.459431619	12.27437815	1.0	9.231221181	1.584962501	1.584962501	4.95419631	3.0	5.459431619	0.0	1.0	2.584962501	7.727920455	1.0	10.01262454	6.539158811	8.353146825	6.491853096	1.584962501	0.0	3.321928095	1.584962501	2.0	10.94763694	9.055282436	3.459431619	7.768184325	1.584962501	1.0	0.0	3.459431619	2.807354922	2.0	0.0	0
1.584962501	2.321928095	8.044394119	1.0	2.321928095	2.0	0.0	3.0	2.321928095	1.0	5.614709844	3.321928095	7.434628228	0.0	1.0	11.92777796	2.0	9.45532722	1.0	2.807354922	3.459431619	4.857980995	3.169925001	0.0	1.0	2.0	7.741466986	2.0	8.276124405	7.169925001	0.0	8.50779464	1.584962501	1.0	1.584962501	0.0	1.584962501	4.584962501	8.144658243	4.906890596	6.832890014	0.0	3.584962501	0.0	2.584962501	1.0	0.0	4.169925001	0
5.169925001	3.0	2.584962501	2.0	3.807354922	2.807354922	4.754887502	1.0	0.0	0.0	5.64385619	0.0	2.807354922	1.584962501	3.584962501	0.0	4.807354922	8.77148947	4.169925001	13.42088131	5.727920455	5.882643049	3.584962501	1.0	3.906890596	1.0	5.169925001	0.0	3.321928095	0.0	9.736401931	1.0	3.807354922	2.0	0.0	1.584962501	1.0	1.584962501	5.857980995	6.741466986	2.0	0.0	1.584962501	7.882643049	6.409390936	1.0	1.0	2.321928095	0
4.321928095	3.321928095	7.087462841	4.754887502	2.321928095	0.0	1.584962501	5.169925001	4.807354922	1.584962501	5.672425342	3.584962501	12.42022342	2.0	0.0	2.0	2.0	7.741466986	4.523561956	3.169925001	5.614709844	4.857980995	6.672425342	1.0	3.584962501	0.0	8.033423002	3.0	7.900866808	1.0	2.0	4.0	4.321928095	2.0	1.0	3.459431619	4.247927513	6.882643049	4.807354922	5.087462841	4.169925001	4.321928095	3.906890596	2.321928095	0.0	2.0	3.0	4.247927513	0
6.303780748	7.098032083	10.10721708	4.754887502	3.584962501	5.285402219	6.977279923	6.614709844	4.392317423	3.807354922	7.971543554	2.584962501	9.257387843	4.392317423	6.569855608	1.0	3.906890596	10.17741954	4.754887502	10.44811631	7.348728154	6.392317423	3.700439718	5.518387305	8.751544059	3.0	6.321928095	5.518387305	4.64385619	2.0	9.169925001	5.087462841	3.459431619	3.459431619	5.906890596	4.392317423	5.807354922	6.247927513	6.64385619	6.303780748	5.044394119	4.584962501	7.459431619	6.672425342	7.139551352	2.321928095	4.321928095	4.247927513	0
3.700439718	5.523561956	3.459431619	3.906890596	3.459431619	2.0	1.0	2.321928095	4.169925001	2.0	5.700439718	4.247927513	4.857980995	1.0	2.807354922	1.584962501	2.807354922	5.781359714	3.169925001	3.807354922	4.754887502	4.523561956	6.794415866	1.0	1.0	1.584962501	8.794415866	2.321928095	8.686500527	2.321928095	3.321928095	5.044394119	3.0	2.321928095	3.584962501	1.0	2.0	5.129283017	4.459431619	3.807354922	4.0	0.0	3.0	8.826548487	3.0	4.0	1.0	1.0	0
5.459431619	4.247927513	4.807354922	4.087462841	7.447976116000001	5.882643049	5.614709844	3.321928095	3.906890596	3.169925001	7.982993575	4.523561956	2.584962501	6.266786541	6.584962501	4.0	5.0	9.515699838	4.321928095	7.539158811	4.95419631	5.459431619	3.807354922	3.459431619	4.392317423	2.584962501	4.64385619	1.584962501	4.087462841	2.0	2.807354922	4.64385619	4.700439718	4.459431619	2.807354922	3.169925001	4.0	4.64385619	5.426264755	6.169925001	2.807354922	2.0	3.459431619	6.357552005	5.285402219	3.169925001	2.807354922	2.0	0
4.0	5.781359714	6.129283017	3.169925001	1.0	2.0	1.0	2.807354922	1.584962501	1.0	5.700439718	0.0	7.707359132	2.321928095	2.321928095	7.189824559	2.807354922	6.087462841	3.906890596	2.807354922	4.807354922	3.169925001	5.0	1.0	5.0	1.0	7.098032083	1.0	13.35617683	8.26722649	10.14210706	3.807354922	1.584962501	2.584962501	4.321928095	0.0	2.0	2.584962501	0.0	2.584962501	4.523561956	2.0	3.906890596	3.584962501	2.807354922	2.0	1.584962501	2.584962501	0
4.321928095	6.129283017	4.247927513	4.459431619	2.321928095	2.321928095	3.459431619	3.321928095	2.0	2.584962501	5.321928095	2.0	3.0	2.321928095	2.0	2.807354922	5.0	9.87958325	1.584962501	2.584962501	7.839203788	5.64385619	3.169925001	2.321928095	6.285402219	2.0	8.092757141	2.584962501	9.419960178	2.584962501	4.754887502	4.0	3.459431619	3.584962501	0.0	1.584962501	2.584962501	2.807354922	2.0	6.0	3.0	2.584962501	4.459431619	3.700439718	6.409390936	3.169925001	2.0	0.0	0
2.321928095	3.584962501	1.0	3.459431619	1.0	2.0	0.0	2.584962501	3.459431619	0.0	3.169925001	3.700439718	10.30263892	2.584962501	0.0	1.584962501	2.584962501	9.326429487	1.0	3.0	3.807354922	3.584962501	8.164906927	1.584962501	2.807354922	0.0	8.997179481	1.0	2.807354922	1.0	1.0	0.0	1.0	1.0	0.0	0.0	0.0	2.584962501	3.169925001	3.169925001	1.584962501	1.584962501	3.700439718	0.0	1.584962501	1.584962501	1.0	0.0	0
2.0	5.491853096	8.13442632	3.0	1.0	3.459431619	1.0	6.22881869	0.0	1.584962501	3.584962501	0.0	9.517669388	0.0	2.321928095	9.797661526	2.321928095	12.26883437	2.0	4.857980995	6.965784285	2.0	6.357552005	0.0	3.169925001	6.940477546	6.475733431	1.584962501	9.469641817	1.584962501	4.700439718	5.491853096	1.0	2.0	2.0	5.247927513	0.0	11.56414949	4.584962501	4.64385619	2.807354922	2.0	4.584962501	3.321928095	4.0	2.0	2.321928095	1.0	0
6.108524457	3.906890596	7.714245518	1.0	2.807354922	2.807354922	4.087462841	4.087462841	2.321928095	0.0	4.321928095	1.584962501	1.584962501	1.584962501	5.087462841	10.38478375	5.882643049	10.46964182	2.807354922	3.459431619	5.459431619	3.807354922	1.584962501	1.584962501	3.169925001	4.754887502	5.357552005	2.321928095	8.87036472	5.169925001	8.17990909	5.64385619	3.459431619	2.584962501	1.0	4.087462841	1.584962501	5.426264755	2.584962501	5.554588852	2.321928095	2.0	3.321928095	5.285402219	2.807354922	2.321928095	2.584962501	4.584962501	0
3.459431619	5.64385619	3.807354922	4.906890596	0.0	1.584962501	4.857980995	1.584962501	2.0	4.962406252500001	6.942514505	0.0	1.0	2.321928095	5.584962501	8.784634846	2.0	5.459431619	2.321928095	4.0	4.0	2.807354922	0.0	1.584962501	2.321928095	2.321928095	3.169925001	5.357552005	0.0	6.169925001	2.321928095	3.700439718	2.584962501	4.584962501	2.584962501	6.50779464	1.0	0.0	2.807354922	5.209453366	2.807354922	2.321928095	1.0	1.0	8.326429487	0.0	0.0	0.0	0
4.169925001	8.742366901999999	10.28077077	2.0	7.447976116000001	7.266786541	11.09143539	9.497851837	3.321928095	1.584962501	8.885696373	1.584962501	1.0	2.0	10.668842470625	1.0	2.321928095	13.74299310125	2.0	14.4705071425	6.491853096	7.189824559	3.169925001	3.807354922	11.4046094	6.832890014	3.459431619	0.0	1.0	1.0	3.0	10.074096777000001	4.321928095	2.321928095	4.247927513	5.906890596	3.169925001	5.95419631	8.554588852	8.721099189	5.169925001	2.0	9.321928095	5.781359714	5.044394119	1.0	2.584962501	8.214319121	0
11.1244665975	5.727920455	3.906890596	3.0	0.0	0.0	10.34983409	1.584962501	3.321928095	2.321928095	3.169925001	0.0	5.044394119	0.0	1.0	2.0	7.0	8.727920455	4.087462841	9.64385619	5.169925001	3.0	3.169925001	0.0	5.491853096	2.0	5.321928095	4.906890596	4.523561956	1.584962501	9.121533517	4.087462841	2.0	2.321928095	4.392317423	1.0	3.169925001	6.807354922	0.0	5.64385619	1.0	3.700439718	2.584962501	4.584962501	3.459431619	2.0	2.0	1.584962501	0
7.960001932	7.965784285	8.873444113	7.055282436	2.807354922	5.321928095	7.247927513	7.658211483	6.392317423	1.0	7.672425342	0.0	7.011227255	4.247927513	6.882643049	9.197216693	3.807354922	11.86186234	5.857980995	6.658211483	6.95419631	7.475733431	4.169925001	2.807354922	7.22881869	2.584962501	6.64385619	1.0	11.8560364	6.754887502	2.321928095	6.339850003	3.700439718	2.807354922	5.459431619	2.584962501	5.754887502	5.554588852	6.491853096	8.357552005	6.22881869	5.0	8.087462841	5.554588852	5.754887502	1.584962501	2.584962501	3.906890596	0
7.257387843	7.366322214	8.06608919	2.807354922	3.169925001	2.807354922	7.965784285	6.247927513	3.700439718	1.0	4.64385619	2.321928095	8.918863237	1.0	3.459431619	10.2737956	7.0	12.2997804	2.321928095	5.087462841	4.584962501	6.714245518	4.321928095	1.0	8.820178962	4.700439718	5.64385619	2.807354922	9.33315535	1.584962501	3.169925001	7.74819285	3.0	2.321928095	4.247927513	6.599912842	0.0	1.0	4.169925001	5.209453366	4.459431619	1.0	4.95419631	3.169925001	4.392317423	2.0	5.614709844	2.0	0
8.14974712	4.169925001	7.971543554	1.0	2.321928095	5.614709844	3.321928095	4.087462841	1.0	1.584962501	4.087462841	1.584962501	10.01959073	0.0	9.459431619	10.77231457	7.0	10.81938079	1.0	8.184875343	5.0	8.885696373	1.584962501	3.807354922	5.426264755	2.0	4.807354922	3.321928095	10.09011242	4.321928095	2.807354922	4.0	2.584962501	2.0	2.584962501	1.584962501	0.0	4.321928095	4.321928095	4.857980995	5.857980995	1.584962501	2.807354922	1.0	4.95419631	1.0	1.0	4.169925001	0
1.584962501	3.906890596	5.832890014	2.807354922	1.584962501	1.584962501	5.781359714	6.62935662	2.807354922	1.0	6.209453366	0.0	4.0	0.0	2.0	8.607330314	3.169925001	11.92925841	1.0	1.584962501	4.087462841	6.658211483	5.491853096	0.0	3.0	0.0	6.108524457	0.0	9.434628228	3.321928095	0.0	5.95419631	1.0	0.0	4.95419631	2.0	0.0	2.0	1.584962501	8.768184325	3.0	1.0	4.807354922	1.584962501	4.169925001	2.0	0.0	0.0	0
2.584962501	5.832890014	4.087462841	2.0	2.0	3.459431619	4.247927513	2.0	1.584962501	2.0	6.672425342	0.0	2.584962501	0.0	5.169925001	8.252665432	3.321928095	9.330916878	2.321928095	4.584962501	3.807354922	3.0	6.087462841	0.0	3.321928095	6.22881869	6.357552005	0.0	10.59339112	4.95419631	10.266558635	4.700439718	4.321928095	2.321928095	3.459431619	1.0	1.584962501	8.851749041	2.0	4.321928095	3.906890596	1.584962501	3.807354922	9.440869168	3.584962501	2.0	0.0	3.321928095	0
4.392317423	4.491853096	3.523561956	2.700439718	3.700439718	2.169925001	3.087462841	4.64385619	1.584962501	1.321928095	4.523561956	1.0	11.81277897	2.584962501	2.169925001	0.0	4.247927513	5.392317423	5.768184325	5.392317423	5.672425342	5.977279923	8.659995892	2.906890596	3.087462841	1.584962501	5.539158811	2.0	6.787902559	1.0	2.459431619	3.0	3.523561956	2.0	0.0	1.321928095	4.087462841	2.321928095	1.584962501	4.554588852	3.087462841	4.807354922	4.459431619	9.09011242	2.169925001	2.0	3.523561956	2.169925001	0
1.0	4.523561956	5.584962501	2.584962501	0.0	0.0	1.0	1.584962501	2.321928095	1.584962501	5.087462841	2.0	9.744833837	0.0	2.0	0.0	7.0	3.5611781752499994	3.584962501	5.781359714	6.727920455	2.0	5.64385619	4.087462841	1.0	1.0	6.409390936	1.0	5.857980995	3.169925001	2.321928095	3.584962501	0.0	4.392317423	1.0	1.0	0.0	2.321928095	2.0	3.0	1.584962501	1.584962501	4.0	5.64385619	5.832890014	3.459431619	1.584962501	2.584962501	0
2.0	2.584962501	4.584962501	1.0	7.447976116000001	3.169925001	3.906890596	2.584962501	3.459431619	4.962406252500001	6.62935662	1.584962501	4.087462841	1.584962501	2.321928095	7.303780748	1.0	6.06608919	5.169925001	6.169925001	3.700439718	6.686500527	0.0	5.518387305	1.0	1.584962501	3.321928095	3.807354922	1.0	3.169925001	2.321928095	2.0	4.700439718	2.321928095	5.491853096	4.0	6.890759940000001	0.0	6.22881869	3.807354922	3.0	2.0	2.0	2.0	3.807354922	0.0	4.584962501	0.0	0
3.584962501	5.044394119	6.475733431	3.584962501	2.0	3.0	3.321928095	3.321928095	3.169925001	1.0	4.459431619	2.0	3.0	1.584962501	2.584962501	2.0	2.321928095	7.044394119	2.807354922	2.321928095	3.321928095	2.807354922	5.321928095	2.0	3.584962501	1.0	7.159871337	1.0	10.70649602	1.0	2.321928095	2.807354922	2.0	2.0	2.807354922	1.584962501	1.0	9.461479447	3.321928095	4.247927513	1.0	0.0	4.087462841	6.321928095	5.426264755	3.169925001	2.321928095	1.584962501	0
11.1244665975	5.0	10.37395266	7.619818782499999	7.447976116000001	8.047368751	10.88417052	10.498106199374998	9.7447947125	0.0	10.478842511	6.8048202374999995	5.614709844	7.751099295	10.668842470625	3.459431619	1.584962501	11.53576138	8.7843343475	12.7198166	9.327484898124998	12.287334259125	2.807354922	5.518387305	9.554588852	6.940477546	6.266786541	5.518387305	3.169925001	0.0	2.584962501	10.074096777000001	7.677220524125001	6.873655543500001	4.807354922	5.392317423	6.890759940000001	3.459431619	4.321928095	10.751167343999999	10.34096276	5.518387305	9.43788990125	0.0	3.906890596	6.0	6.8048202374999995	8.9248125025	0
1.584962501	4.584962501	4.321928095	3.807354922	3.0	2.0	6.754887502	2.321928095	2.0	2.807354922	6.375039431	2.584962501	10.17741954	2.321928095	6.169925001	1.0	1.0	11.30663136	4.807354922	5.209453366	5.584962501	8.092757141	5.0	3.0	3.584962501	5.459431619	8.092757141	0.0	5.209453366	4.95419631	8.396604781	5.129283017	2.584962501	2.584962501	2.321928095	4.754887502	0.0	5.64385619	2.807354922	6.321928095	4.247927513	0.0	2.807354922	7.87036472	4.087462841	2.0	2.584962501	0.0	0
3.584962501	4.584962501	2.807354922	1.0	1.584962501	1.0	3.584962501	1.0	3.169925001	2.321928095	3.700439718	2.321928095	4.459431619	0.0	1.0	0.0	3.459431619	8.930737338	1.0	9.566054038	4.95419631	2.807354922	3.459431619	0.0	5.357552005	1.0	7.417852515	1.0	6.459431619	1.584962501	2.321928095	2.321928095	2.321928095	2.0	3.0	3.321928095	0.0	5.169925001	1.584962501	1.0	3.321928095	2.0	2.0	0.0	2.807354922	2.0	0.0	0.0	0
3.169925001	3.584962501	7.14974712	2.807354922	2.584962501	2.0	1.0	1.0	0.0	0.0	4.247927513	0.0	5.247927513	0.0	3.169925001	1.0	3.700439718	8.252665432	2.584962501	5.357552005	8.0	4.169925001	6.599912842	1.584962501	6.22881869	2.321928095	6.266786541	2.0	7.77478706	2.807354922	2.321928095	1.0	1.584962501	5.209453366	0.0	1.584962501	2.321928095	3.807354922	0.0	4.906890596	4.523561956	1.0	1.0	3.459431619	1.0	0.0	2.0	2.584962501	0
4.754887502	4.321928095	4.392317423	1.584962501	2.0	4.321928095	4.321928095	2.321928095	2.584962501	4.962406252500001	4.459431619	2.321928095	1.584962501	2.0	1.584962501	1.584962501	3.906890596	7.475733431	4.754887502	5.321928095	4.95419631	6.375039431	3.459431619	1.584962501	2.0	1.584962501	6.491853096	1.0	2.0	1.0	3.700439718	2.0	4.0	1.584962501	1.0	6.426264755	1.0	7.199672345	3.169925001	3.700439718	1.584962501	2.0	1.584962501	6.658211483	5.584962501	0.0	2.321928095	1.0	0
4.857980995	5.0	7.794415866	3.459431619	7.447976116000001	3.807354922	7.787902559	3.807354922	4.459431619	3.0	5.95419631	0.0	2.584962501	2.807354922	3.807354922	3.0	4.95419631	9.874981348	2.0	3.321928095	3.459431619	6.22881869	1.0	2.584962501	5.0	3.906890596	5.357552005	1.584962501	1.584962501	2.584962501	1.584962501	2.807354922	2.584962501	3.584962501	6.14974712	4.247927513	2.321928095	2.584962501	2.0	6.62935662	3.807354922	1.584962501	3.700439718	2.807354922	2.584962501	3.459431619	0.0	1.584962501	0
2.807354922	4.459431619	2.584962501	1.584962501	4.95419631	1.0	1.584962501	1.0	3.700439718	1.0	3.0	1.584962501	6.857980995	1.0	2.0	1.0	2.584962501	4.523561956	3.169925001	2.0	3.807354922	1.0	10.00842862	4.64385619	1.584962501	2.584962501	6.266786541	1.0	13.85525783	8.26722649	6.569855608	2.807354922	2.321928095	0.0	3.169925001	1.0	1.584962501	5.209453366	5.459431619	2.0	5.807354922	2.584962501	2.321928095	5.700439718	1.584962501	1.0	1.584962501	3.584962501	0
3.700439718	3.459431619	4.857980995	1.584962501	2.807354922	3.700439718	1.584962501	3.321928095	3.700439718	2.0	4.392317423	2.807354922	13.24213206	1.584962501	2.321928095	1.0	3.169925001	7.159871337	0.0	9.566054038	6.714245518	2.0	9.753216749	1.584962501	2.584962501	1.584962501	10.658057036250002	1.584962501	1.0	1.584962501	2.321928095	3.459431619	1.0	2.0	4.459431619	4.169925001	2.807354922	7.539158811	2.807354922	5.247927513	2.0	1.584962501	3.700439718	8.647458426	2.807354922	2.0	0.0	0.0	0
4.584962501	4.906890596	6.0	2.807354922	1.584962501	2.321928095	2.807354922	4.523561956	3.906890596	1.584962501	5.426264755	0.0	3.0	1.0	2.321928095	9.729620744	4.0	12.03686045	3.906890596	3.321928095	5.64385619	3.321928095	4.459431619	1.584962501	2.0	6.940477546	6.189824559	1.584962501	10.48280796	3.321928095	8.62935662	5.754887502	2.321928095	4.321928095	4.906890596	2.0	2.584962501	7.312882955	5.554588852	5.781359714	4.247927513	2.584962501	4.700439718	3.807354922	4.392317423	1.584962501	0.0	4.169925001	0
4.459431619	2.0	3.584962501	2.807354922	3.0	3.584962501	2.0	1.0	2.807354922	2.321928095	6.686500527	0.0	6.965784285	5.247927513	3.169925001	1.0	3.700439718	6.988684687	5.0	3.584962501	6.108524457	6.988684687	2.0	2.0	1.0	1.0	5.930737338	2.584962501	0.0	0.0	2.584962501	2.0	2.584962501	3.0	1.584962501	0.0	0.0	1.584962501	0.0	3.584962501	3.459431619	2.0	2.0	6.209453366	3.321928095	4.247927513	2.807354922	2.584962501	0
1.584962501	5.523561956	3.459431619	3.321928095	2.321928095	2.0	4.857980995	4.0	1.584962501	0.0	5.584962501	1.0	4.087462841	2.321928095	4.0	2.807354922	1.584962501	8.829722735	0.0	9.016808288	4.906890596	2.584962501	7.523561956	1.0	4.459431619	0.0	7.266786541	1.0	3.700439718	2.807354922	1.0	5.554588852	3.0	2.584962501	3.459431619	2.321928095	1.584962501	4.807354922	3.321928095	4.700439718	2.807354922	2.584962501	4.95419631	5.554588852	3.807354922	2.0	1.0	0.0	0
5.087462841	6.569855608	7.294620749	6.442943496	2.0	5.044394119	6.303780748	6.108524457	5.807354922	4.962406252500001	6.442943496	1.0	1.0	6.14974712	5.95419631	0.0	1.584962501	10.07012094	6.044394119	6.339850003	5.285402219	7.033423002	1.584962501	3.459431619	7.108524457	1.584962501	3.0	2.584962501	0.0	3.0	4.523561956	3.906890596	4.169925001	3.807354922	2.0	3.807354922	4.700439718	6.044394119	4.700439718	6.845490051	5.087462841	3.700439718	6.554588852	7.562242424	6.339850003	2.321928095	4.95419631	4.247927513	0
4.857980995	5.554588852	2.807354922	2.321928095	5.247927513	4.857980995	2.321928095	3.459431619	3.321928095	1.584962501	6.614709844	2.807354922	3.700439718	3.0	3.0	0.0	1.584962501	7.515699838	4.906890596	5.285402219	5.64385619	6.754887502	2.584962501	1.584962501	1.584962501	3.0	7.417852515	3.169925001	2.321928095	1.584962501	3.807354922	3.169925001	4.906890596	3.584962501	2.0	6.022367813	3.321928095	0.0	2.0	7.087462841	3.169925001	1.584962501	3.807354922	4.700439718	4.087462841	2.0	4.0	2.321928095	0
3.321928095	4.754887502	5.807354922	2.584962501	1.584962501	2.807354922	4.459431619	2.321928095	2.0	2.0	5.0	5.584962501	5.044394119	2.807354922	2.807354922	1.584962501	3.807354922	8.076815597	2.807354922	5.321928095	8.252665432	7.257387843	7.257387843	1.0	4.64385619	2.0	7.417852515	1.584962501	7.303780748	1.584962501	4.321928095	2.321928095	2.321928095	1.584962501	4.584962501	2.321928095	0.0	7.209453366	1.0	4.523561956	4.754887502	1.584962501	2.321928095	5.426264755	2.0	3.584962501	5.64385619	0.0	0
4.584962501	4.169925001	2.807354922	0.0	4.321928095	1.0	1.584962501	2.584962501	2.0	1.584962501	5.459431619	1.584962501	7.6794801	1.584962501	3.807354922	2.807354922	2.584962501	9.945443836	3.169925001	10.63026713	4.95419631	1.584962501	4.523561956	2.321928095	2.584962501	2.584962501	6.741466986	2.807354922	4.169925001	2.807354922	8.640244936	4.0	1.0	4.459431619	1.0	0.0	2.0	6.442943496	1.0	4.700439718	1.584962501	0.0	3.321928095	3.584962501	3.0	3.700439718	1.0	0.0	0
5.95419631	5.754887502	7.357552005	4.169925001	3.169925001	3.584962501	4.087462841	3.169925001	3.807354922	2.321928095	6.942514505	1.584962501	3.0	3.0	4.321928095	1.584962501	5.700439718	10.88493365	2.321928095	5.672425342	4.906890596	8.581200582	3.0	4.0	5.392317423	3.321928095	6.554588852	2.584962501	2.0	3.459431619	4.95419631	4.392317423	3.584962501	4.321928095	2.584962501	2.584962501	1.584962501	5.523561956	2.584962501	4.392317423	4.523561956	1.0	3.459431619	4.321928095	5.64385619	3.321928095	2.807354922	2.321928095	0
3.584962501	4.857980995	3.0	1.0	1.0	1.0	0.0	1.0	1.584962501	2.0	4.0	1.584962501	2.0	1.0	2.321928095	6.303780748	3.584962501	6.392317423	1.0	3.0	6.285402219	6.426264755	2.0	1.584962501	1.0	1.584962501	5.392317423	1.584962501	12.24019505	2.321928095	3.0	0.0	2.321928095	3.0	0.0	2.584962501	0.0	8.159871337	0.0	4.523561956	1.584962501	2.0	1.0	0.0	4.807354922	3.0	2.0	1.0	0
2.584962501	4.0	4.584962501	3.169925001	1.0	0.0	0.0	3.169925001	2.0	1.584962501	3.584962501	2.584962501	13.02132703	1.584962501	2.584962501	0.0	0.0	7.607330314	3.459431619	10.80493767	4.459431619	3.169925001	8.787902559	0.0	1.584962501	1.0	6.266786541	1.584962501	9.717676423	1.0	1.0	3.906890596	0.0	1.584962501	2.321928095	3.807354922	1.0	10.73555602	0.0	5.754887502	2.584962501	3.584962501	3.459431619	2.584962501	2.321928095	1.0	1.584962501	4.700439718	0
2.0	5.459431619	3.459431619	1.0	2.584962501	0.0	2.0	1.0	1.584962501	1.584962501	3.700439718	3.584962501	1.584962501	0.0	2.321928095	1.0	0.0	8.813781191	1.584962501	4.0	4.321928095	3.169925001	4.321928095	0.0	3.321928095	0.0	6.209453366	0.0	11.71381608	1.0	3.584962501	4.392317423	2.807354922	1.584962501	0.0	1.0	1.584962501	7.076815597	1.584962501	3.906890596	1.0	0.0	2.584962501	3.807354922	2.0	1.584962501	1.0	1.0	0
6.22881869	4.247927513	7.781359714	1.584962501	2.807354922	1.584962501	2.0	3.700439718	2.584962501	1.0	7.813781191	1.0	11.33706434	2.321928095	4.169925001	10.53430288	4.321928095	9.681238412	3.700439718	5.392317423	5.129283017	5.807354922	2.321928095	1.584962501	3.321928095	4.754887502	6.845490051	2.0	7.348728154	1.0	2.321928095	6.339850003	2.807354922	4.392317423	2.321928095	2.584962501	2.807354922	5.459431619	7.266786541	5.129283017	7.721099189	0.0	3.807354922	4.584962501	5.0	3.0	0.0	3.169925001	0
5.087462841	4.857980995	4.807354922	2.807354922	0.0	1.0	3.169925001	4.0	2.807354922	1.0	4.807354922	1.584962501	2.584962501	2.807354922	4.64385619	2.0	1.584962501	6.108524457	2.584962501	4.64385619	5.0	2.584962501	3.584962501	2.321928095	3.169925001	3.906890596	6.392317423	2.321928095	6.87036472	2.0	3.700439718	4.087462841	0.0	4.857980995	2.807354922	2.584962501	2.0	4.857980995	0.0	5.584962501	2.0	1.0	4.523561956	0.0	4.0	3.700439718	4.169925001	0.0	0
8.906890596	8.625708843	10.78545247	5.727920455	5.0	4.64385619	4.247927513	6.339850003	9.368506462	1.0	7.169925001	3.807354922	11.1221809	4.459431619	5.459431619	4.754887502	7.0	7.098032083	6.930737338	3.0	6.108524457	6.794415866	10.51569984	2.0	6.321928095	2.807354922	9.828136484	2.0	13.62205182	4.321928095	2.584962501	7.06608919	4.906890596	2.321928095	10.142877455375	3.584962501	4.906890596	4.584962501	6.375039431	7.77478706	4.459431619	4.857980995	8.016808288	0.0	4.0	0.0	1.584962501	3.459431619	0
6.087462841	4.169925001	5.523561956	2.0	2.0	1.0	6.426264755	2.807354922	2.321928095	1.0	7.826548487	2.321928095	9.731319031	1.0	3.0	1.0	5.209453366	8.797661526	2.584962501	5.554588852	5.357552005	4.857980995	0.0	1.584962501	3.169925001	1.0	6.700439718	1.584962501	7.965784285	2.807354922	1.584962501	4.247927513	1.0	3.321928095	2.584962501	2.321928095	1.0	4.247927513	1.584962501	5.523561956	7.011227255	1.584962501	3.321928095	2.584962501	5.523561956	2.321928095	1.584962501	5.044394119	0
6.523561956	4.087462841	5.169925001	2.807354922	1.584962501	1.0	2.584962501	1.0	2.0	1.0	4.584962501	3.321928095	12.19690944	0.0	3.584962501	9.862637358	5.285402219	7.339850003	5.044394119	3.0	4.247927513	4.906890596	7.857980995	1.0	2.0	3.459431619	7.50779464	0.0	10.76321237	6.0	4.169925001	5.554588852	1.0	6.873655543500001	1.0	1.584962501	1.0	6.375039431	8.614709844	4.392317423	7.599912842	1.0	0.0	3.169925001	3.321928095	0.0	3.0	0.0	0
7.727920455	8.742366901999999	9.751544059	6.0	3.0	5.906890596	6.62935662	8.46760555	7.761551232	0.0	8.693486957	2.584962501	4.584962501	6.475733431	6.658211483	7.108524457	1.584962501	11.00351791	6.714245518	5.491853096	6.906890596	7.672425342	5.169925001	3.169925001	7.64385619	3.0	6.06608919	3.321928095	11.09473751	5.169925001	2.0	5.977279923	3.459431619	5.727920455	7.366322214	1.0	6.584962501	10.36959735	6.614709844	9.426264755	6.022367813	5.518387305	9.124121312	5.169925001	5.523561956	2.807354922	2.0	4.0	0
3.584962501	2.807354922	4.169925001	2.807354922	2.584962501	2.807354922	2.584962501	2.321928095	2.321928095	0.0	2.807354922	1.0	8.344295908	1.0	0.0	0.0	2.584962501	8.303780748	1.584962501	3.584962501	4.392317423	2.807354922	7.321928095	2.321928095	1.0	1.584962501	5.727920455	1.0	11.14656868	1.0	0.0	3.321928095	2.0	2.807354922	0.0	1.584962501	0.0	7.826548487	6.807354922	3.0	5.491853096	0.0	2.807354922	1.584962501	3.321928095	3.0	1.0	4.700439718	0
1.0	3.906890596	6.209453366	1.0	1.0	3.906890596	9.381542951	0.0	1.0	1.0	1.584962501	1.0	4.95419631	0.0	0.0	3.459431619	2.321928095	7.864186145	1.0	3.0	5.754887502	4.95419631	1.584962501	0.0	3.321928095	0.0	6.0	2.0	7.21916852	2.0	3.169925001	1.584962501	0.0	0.0	0.0	3.169925001	0.0	0.0	2.0	3.0	3.0	1.0	2.321928095	1.584962501	2.321928095	1.0	2.321928095	0.0	0
3.0	3.169925001	7.14974712	2.0	2.321928095	2.321928095	8.174925683	4.523561956	1.0	1.584962501	4.807354922	2.807354922	11.95419631	1.584962501	4.807354922	11.01471793	1.584962501	12.47876962	1.584962501	3.169925001	4.523561956	7.569855608	0.0	2.584962501	5.247927513	3.0	4.64385619	1.584962501	8.54303182	2.0	8.503825738	7.73470962	1.584962501	2.0	3.700439718	3.906890596	2.807354922	2.584962501	4.087462841	6.339850003	3.321928095	2.321928095	3.459431619	4.392317423	4.754887502	1.0	3.169925001	3.906890596	0
3.321928095	2.807354922	9.276124405	0.0	1.584962501	2.807354922	1.584962501	6.375039431	2.321928095	1.584962501	4.247927513	1.584962501	12.36440828	1.584962501	3.459431619	1.0	3.584962501	9.238404739	3.169925001	6.459431619	5.247927513	5.285402219	8.927777962	1.0	3.169925001	3.0	6.169925001	1.584962501	10.94909716	2.0	2.584962501	2.584962501	3.321928095	3.0	5.584962501	1.0	1.0	7.199672345	1.0	4.95419631	1.584962501	2.584962501	4.459431619	3.906890596	2.321928095	2.584962501	4.321928095	3.807354922	0
3.584962501	3.584962501	3.700439718	2.0	3.169925001	2.807354922	4.906890596	2.807354922	2.0	2.584962501	6.339850003	1.0	12.57317378	1.0	2.807354922	6.658211483	1.584962501	7.851749041	1.0	2.584962501	3.169925001	4.459431619	8.405141463	1.0	2.321928095	3.584962501	6.700439718	2.0	9.17990909	5.491853096	7.826548487	4.247927513	1.0	1.584962501	1.0	0.0	1.0	4.523561956	5.727920455	3.906890596	1.584962501	1.0	2.584962501	3.584962501	4.169925001	1.584962501	0.0	3.459431619	0
6.339850003	4.584962501	12.17804233	6.392317423	2.584962501	6.64385619	7.312882955	6.977279923	8.54689446	1.0	6.714245518	1.0	10.6329952	4.247927513	7.108524457	7.276124405	3.169925001	11.11309098	5.0	6.62935662	6.321928095	5.285402219	8.434628228	1.584962501	8.721099189	1.0	8.184875343	0.0	10.2227949	2.0	6.14974712	6.475733431	1.584962501	0.0	10.142877455375	3.321928095	4.321928095	8.092757141	5.459431619	7.971543554	2.807354922	3.584962501	7.483815777	4.392317423	4.392317423	1.0	2.0	4.0	0
3.169925001	6.321928095	3.0	3.459431619	0.0	2.0	5.209453366	4.169925001	4.906890596	1.0	5.426264755	1.0	1.584962501	1.584962501	5.426264755	1.0	1.0	8.379378367	3.584962501	2.321928095	4.321928095	3.169925001	3.321928095	1.584962501	4.169925001	6.442943496	5.209453366	1.0	7.011227255	2.0	3.169925001	6.044394119	1.584962501	4.0	2.321928095	4.523561956	2.321928095	7.87036472	5.321928095	6.584962501	5.169925001	1.0	2.0	9.930737338	3.807354922	2.0	3.459431619	0.0	0
3.321928095	6.0	5.672425342	2.584962501	2.0	3.169925001	4.321928095	3.584962501	2.0	2.584962501	5.247927513	3.169925001	8.0	2.807354922	4.169925001	7.523561956	2.807354922	9.930737338	1.584962501	3.459431619	5.247927513	4.0	10.30263892	3.459431619	5.169925001	1.0	8.388017285	0.0	13.30648896	8.14974712	9.556506055	4.392317423	2.321928095	1.0	1.0	1.584962501	2.321928095	9.315149562	5.321928095	5.0	6.930737338	2.321928095	4.584962501	6.820178962	4.321928095	1.584962501	2.807354922	3.321928095	0
4.459431619	6.044394119	9.100662339	3.321928095	2.321928095	3.807354922	5.129283017	4.64385619	3.700439718	2.0	6.169925001	0.0	3.321928095	2.321928095	5.459431619	6.584962501	3.459431619	9.202123824	0.0	2.321928095	4.087462841	2.321928095	4.247927513	1.584962501	5.807354922	2.321928095	5.857980995	1.584962501	7.665335917	2.321928095	9.245552706	5.0	1.584962501	4.0	5.727920455	2.321928095	3.906890596	4.754887502	1.584962501	5.169925001	2.0	1.584962501	4.459431619	7.781359714	3.0	2.584962501	1.0	1.584962501	0
4.0	6.599912842	6.285402219	3.906890596	1.0	2.584962501	3.807354922	4.523561956	2.0	3.169925001	7.108524457	1.0	13.28294361	3.459431619	4.857980995	12.89841244	2.321928095	7.366322214	2.0	4.087462841	4.584962501	4.392317423	10.13314221	2.321928095	4.523561956	2.584962501	6.727920455	0.0	9.172427509	3.700439718	4.754887502	6.321928095	2.0	4.523561956	1.0	0.0	2.321928095	10.37286506	4.857980995	4.321928095	3.906890596	2.321928095	4.584962501	4.807354922	2.584962501	2.807354922	3.807354922	4.247927513	0
11.1244665975	5.044394119	7.900866808	1.0	3.0	2.321928095	4.169925001	2.321928095	1.0	0.0	4.584962501	6.686500527	2.584962501	1.0	4.64385619	10.12412131	7.0	6.357552005	4.321928095	2.584962501	3.807354922	5.357552005	4.169925001	0.0	2.321928095	1.0	6.754887502	1.0	7.392317423	6.266786541	2.321928095	3.584962501	3.459431619	1.584962501	3.459431619	2.0	1.0	1.584962501	0.0	6.22881869	1.584962501	4.95419631	1.0	2.321928095	3.807354922	1.584962501	1.584962501	0.0	0
11.1244665975	8.742366901999999	8.876516947	7.619818782499999	7.447976116000001	8.047368751	11.16364968	10.498106199374998	9.7447947125	4.247927513	10.478842511	6.8048202374999995	6.832890014	7.751099295	9.878050913	6.50779464	2.321928095	13.00737773	8.7843343475	13.25236977	9.327484898124998	12.287334259125	7.599912842	5.518387305	11.991669255	6.940477546	7.857980995	5.518387305	4.459431619	2.584962501	2.807354922	10.074096777000001	7.677220524125001	6.873655543500001	9.271463028	8.047368751	6.890759940000001	5.169925001	9.721099189	10.751167343999999	10.393880012499999	5.518387305	9.43788990125	4.754887502	4.169925001	6.0	6.8048202374999995	8.9248125025	0
3.321928095	4.523561956	3.169925001	3.459431619	1.584962501	0.0	0.0	2.0	2.584962501	2.807354922	7.169925001	1.584962501	3.700439718	0.0	2.0	12.40620501	3.0	9.167418146	3.584962501	3.700439718	3.700439718	4.169925001	4.0	1.0	3.906890596	6.882643049	5.247927513	1.584962501	10.13570929	4.169925001	10.266558635	1.0	0.0	2.807354922	0.0	4.247927513	0.0	0.0	10.445763791000001	6.108524457	0.0	2.321928095	2.321928095	4.523561956	2.584962501	0.0	1.584962501	4.087462841	0
2.321928095	6.108524457	8.21916852	2.321928095	1.584962501	3.459431619	7.098032083	4.906890596	3.0	4.087462841	4.754887502	0.0	2.321928095	2.321928095	4.95419631	4.807354922	2.584962501	9.744833837	5.247927513	4.169925001	5.285402219	8.703903573	4.0	0.0	6.62935662	2.0	4.754887502	1.0	6.672425342	3.169925001	3.0	4.754887502	3.459431619	0.0	3.321928095	7.554588852	2.807354922	2.321928095	3.700439718	8.64385619	1.584962501	0.0	4.857980995	4.523561956	1.0	2.321928095	1.0	2.321928095	0
4.95419631	2.321928095	2.807354922	2.0	0.0	0.0	2.321928095	1.584962501	1.0	2.584962501	3.321928095	1.0	13.23541594	0.0	1.0	0.0	4.523561956	8.016808288	1.0	7.64385619	4.857980995	5.832890014	8.573647187	0.0	1.0	1.0	7.50779464	0.0	4.459431619	5.285402219	1.584962501	3.906890596	0.0	2.321928095	0.0	1.0	1.0	7.569855608	3.169925001	4.169925001	7.14974712	1.584962501	1.584962501	2.0	3.807354922	2.0	0.0	2.0	0
2.807354922	1.584962501	5.882643049	1.584962501	2.0	2.0	5.087462841	2.0	2.0	0.0	5.491853096	0.0	9.575539247	1.0	5.781359714	1.0	1.584962501	9.092757141	3.0	3.584962501	3.584962501	3.807354922	4.64385619	2.0	3.700439718	1.0	8.95419631	0.0	1.584962501	1.0	2.0	3.807354922	5.700439718	3.906890596	2.0	4.459431619	1.0	3.169925001	1.0	4.459431619	2.584962501	1.0	1.584962501	1.0	4.0	2.807354922	1.0	1.0	0
3.584962501	2.584962501	2.0	3.169925001	2.807354922	2.0	4.584962501	2.584962501	2.807354922	2.321928095	5.906890596	3.169925001	12.16835873	1.0	5.64385619	2.0	4.087462841	7.918863237	4.0	6.209453366	3.906890596	3.169925001	5.0	1.0	2.584962501	1.584962501	6.584962501	1.0	8.768184325	2.0	1.584962501	5.700439718	5.882643049	3.459431619	4.169925001	1.0	2.0	9.442943496	3.0	4.392317423	4.64385619	2.321928095	4.64385619	3.906890596	2.321928095	1.0	3.169925001	2.584962501	0
5.247927513	1.584962501	5.584962501	0.0	2.0	1.0	0.0	1.584962501	1.0	0.0	4.321928095	1.0	12.43514934	1.0	1.584962501	1.0	4.459431619	7.011227255	1.0	7.312882955	3.807354922	1.584962501	3.700439718	1.0	2.321928095	3.584962501	5.426264755	1.0	8.204571144	3.169925001	0.0	3.459431619	2.584962501	0.0	2.807354922	0.0	1.584962501	4.64385619	1.584962501	1.584962501	5.584962501	1.584962501	2.321928095	4.584962501	3.584962501	1.0	0.0	0.0	0
3.0	2.0	3.321928095	2.807354922	1.0	3.584962501	0.0	2.584962501	3.0	0.0	5.285402219	0.0	2.321928095	1.584962501	0.0	1.584962501	2.0	5.554588852	4.169925001	7.876516947	6.569855608	5.64385619	2.0	1.584962501	2.321928095	2.0	6.64385619	1.0	0.0	2.807354922	1.584962501	2.0	2.807354922	2.321928095	0.0	0.0	4.584962501	4.906890596	0.0	2.584962501	5.169925001	1.584962501	3.0	1.0	4.754887502	3.584962501	1.584962501	2.807354922	0
6.894817763	4.247927513	1.0	2.584962501	5.169925001	2.807354922	4.459431619	2.321928095	5.491853096	4.962406252500001	4.64385619	4.906890596	5.64385619	1.584962501	1.0	5.95419631	7.0	8.049848549	5.087462841	4.64385619	6.209453366	3.700439718	4.0	1.584962501	1.584962501	2.584962501	10.2644426	2.584962501	2.807354922	2.807354922	3.169925001	2.0	6.087462841	3.584962501	3.321928095	4.857980995	2.321928095	1.584962501	2.0	4.459431619	2.321928095	3.0	2.584962501	10.6446040525	2.584962501	3.321928095	2.321928095	1.0	0
3.321928095	4.95419631	5.392317423	3.0	3.0	0.0	4.169925001	3.0	1.0	0.0	4.169925001	0.0	11.60917874	2.321928095	3.169925001	2.0	0.0	11.00070427	2.0	5.459431619	4.459431619	3.169925001	5.614709844	1.0	0.0	2.321928095	5.807354922	1.0	5.832890014	0.0	2.584962501	3.459431619	2.321928095	1.584962501	4.857980995	3.807354922	1.0	7.375039431	1.0	4.169925001	1.0	0.0	2.0	1.0	3.321928095	0.0	2.584962501	1.0	0
6.459431619	5.0	4.087462841	4.087462841	4.584962501	5.754887502	10.23242093	9.592457037	4.906890596	2.807354922	8.942514505	0.0	11.11113567	4.459431619	2.321928095	6.894817763	5.357552005	13.74299310125	4.321928095	1.584962501	3.0	8.658211483	9.719388821	0.0	11.991669255	4.087462841	3.906890596	3.807354922	2.321928095	4.0	3.459431619	2.0	1.584962501	1.0	4.857980995	7.569855608	1.0	2.321928095	3.807354922	7.357552005	2.0	0.0	8.422064766	4.64385619	2.807354922	0.0	6.426264755	1.0	0
5.700439718	3.321928095	4.247927513	2.0	2.807354922	2.807354922	3.0	1.584962501	0.0	4.247927513	3.906890596	4.392317423	1.0	2.584962501	2.321928095	1.584962501	5.781359714	7.076815597	4.459431619	5.700439718	2.807354922	3.321928095	0.0	1.0	2.0	1.584962501	4.523561956	1.0	1.584962501	0.0	4.087462841	3.0	2.807354922	2.584962501	0.0	1.584962501	1.584962501	0.0	2.321928095	6.754887502	0.0	1.0	1.0	6.247927513	8.271463028	3.0	0.0	1.0	0
2.321928095	5.781359714	2.584962501	0.0	1.0	2.807354922	9.154818109	3.0	4.857980995	2.0	2.321928095	5.321928095	5.977279923	1.584962501	2.0	3.584962501	3.700439718	7.539158811	2.321928095	9.54689446	4.584962501	5.209453366	3.0	1.0	4.754887502	1.584962501	8.710806434	0.0	3.169925001	0.0	3.169925001	1.0	3.169925001	2.807354922	3.584962501	5.554588852	1.584962501	3.584962501	1.584962501	4.64385619	1.0	1.584962501	2.584962501	4.392317423	2.807354922	0.0	1.0	2.584962501	0
8.603626345	3.906890596	13.66633498	7.619818782499999	6.700439718	7.129283017	6.768184325	8.422064766	9.7447947125	1.584962501	7.348728154	2.584962501	9.189824559	5.882643049	7.055282436	2.0	2.584962501	9.315149562	7.714245518	5.700439718	8.721099189	8.438791853	3.0	4.523561956	9.084808388	4.247927513	7.50779464	3.807354922	8.962896005	3.807354922	7.033423002	7.339850003	3.700439718	1.584962501	10.142877455375	2.0	6.754887502	5.044394119	5.0	8.988684687	7.129283017	5.518387305	9.43788990125	3.169925001	4.392317423	1.0	3.459431619	5.614709844	0
8.87036472	8.742366901999999	12.22219114	4.857980995	4.700439718	5.857980995	5.0	8.076815597	9.7447947125	0.0	8.033423002	1.584962501	12.31514956	4.64385619	5.169925001	7.475733431	3.584962501	10.51766939	7.434628228	5.357552005	7.0	7.076815597	9.813781191	2.0	6.754887502	6.044394119	8.0	2.807354922	8.550746785	4.64385619	3.169925001	7.451211112	6.426264755	2.0	10.142877455375	2.0	5.285402219	4.523561956	6.087462841	8.787902559	4.087462841	5.169925001	8.861086906	2.0	4.169925001	2.0	1.584962501	3.807354922	0
4.087462841	8.742366901999999	12.07246761	1.0	7.447976116000001	7.523561956	11.68079903	10.498106199374998	4.95419631	1.0	7.348728154	1.0	2.807354922	0.0	10.668842470625	0.0	3.700439718	13.74299310125	1.584962501	14.4705071425	1.584962501	6.599912842	4.459431619	2.0	11.64024494	6.940477546	5.614709844	0.0	0.0	0.0	1.0	10.074096777000001	2.584962501	1.0	4.64385619	3.906890596	2.0	9.50779464	10.445763791000001	8.854868383	6.857980995	1.0	9.43788990125	1.0	3.0	1.0	0.0	8.9248125025	0
3.321928095	3.906890596	4.392317423	0.0	4.906890596	1.584962501	1.0	0.0	3.0	0.0	4.321928095	2.584962501	1.0	1.0	2.321928095	1.0	2.321928095	5.672425342	1.584962501	6.523561956	8.233619677	4.95419631	0.0	1.0	2.321928095	1.0	6.906890596	1.584962501	1.0	2.0	2.0	2.0	1.0	2.321928095	3.807354922	8.047368751	2.0	2.0	1.0	7.515699838	2.0	1.0	2.321928095	6.523561956	3.321928095	3.700439718	1.584962501	0.0	0
6.303780748	6.044394119	4.087462841	2.807354922	2.321928095	1.584962501	2.0	3.459431619	3.584962501	2.321928095	6.169925001	6.614709844	3.459431619	2.807354922	3.459431619	9.33315535	4.247927513	6.303780748	3.321928095	4.247927513	5.285402219	1.0	3.906890596	3.169925001	3.0	4.857980995	7.108524457	1.584962501	9.638435914	5.459431619	9.62388149	3.321928095	2.807354922	5.285402219	3.169925001	2.807354922	0.0	9.388017285	1.584962501	2.807354922	1.584962501	0.0	3.906890596	4.523561956	5.0	5.614709844	5.807354922	1.584962501	0
3.584962501	6.087462841	2.584962501	2.0	7.447976116000001	3.321928095	7.129283017	2.321928095	6.768184325	1.584962501	4.392317423	5.459431619	4.754887502	2.0	9.136991112	1.0	4.459431619	8.768184325	4.087462841	5.672425342	4.64385619	8.768184325	7.098032083	1.0	5.129283017	1.0	5.459431619	1.0	5.584962501	3.459431619	2.0	6.285402219	2.807354922	1.584962501	3.169925001	6.832890014	1.0	7.189824559	1.0	5.459431619	3.807354922	2.0	1.584962501	1.584962501	4.087462841	2.0	2.807354922	1.0	0
1.584962501	4.0	2.584962501	1.584962501	3.700439718	0.0	3.169925001	2.321928095	3.169925001	2.0	3.584962501	4.087462841	5.285402219	0.0	1.0	4.0	2.584962501	8.857980995	3.321928095	9.483815777	4.807354922	0.0	4.523561956	0.0	4.64385619	1.0	8.622051819	2.321928095	3.169925001	1.0	2.584962501	3.169925001	2.0	1.584962501	2.321928095	3.169925001	1.584962501	2.0	2.0	6.087462841	2.807354922	1.0	2.0	3.169925001	4.807354922	1.584962501	2.0	1.584962501	0
4.754887502	5.169925001	4.700439718	3.0	2.321928095	8.047368751	5.906890596	3.321928095	4.459431619	4.962406252500001	6.129283017	1.0	3.459431619	3.459431619	5.977279923	1.0	1.0	10.65374078	3.906890596	4.700439718	7.098032083	2.0	3.169925001	2.0	5.523561956	3.700439718	5.321928095	1.0	3.906890596	2.0	10.11894107	4.247927513	5.0	4.857980995	2.807354922	2.807354922	3.700439718	2.807354922	1.0	6.189824559	4.0	2.807354922	3.906890596	4.169925001	8.4248125025	1.0	1.0	7.577428828	0
7.475733431	8.742366901999999	10.37721053	4.700439718	4.700439718	4.754887502	4.584962501	7.409390936	9.335390355	1.584962501	7.375039431	2.807354922	9.041659152	4.459431619	4.247927513	2.0	1.0	7.924812504	6.807354922	3.906890596	7.247927513	6.882643049	9.68474862	1.584962501	6.285402219	2.584962501	9.236014192	1.0	4.857980995	0.0	3.0	6.303780748	5.426264755	2.807354922	10.142877455375	1.0	4.807354922	3.0	3.169925001	8.30833903	3.807354922	4.087462841	7.820178962	4.584962501	3.169925001	2.321928095	4.584962501	2.807354922	0
6.977279923	6.491853096	10.06877828	5.209453366	4.459431619	4.807354922	6.988684687	6.087462841	8.257387843	2.807354922	6.894817763	5.087462841	4.754887502	4.906890596	6.523561956	2.321928095	3.700439718	9.702172685	5.129283017	6.686500527	7.459431619	5.392317423	4.247927513	4.321928095	6.807354922	4.087462841	10.65284497	2.807354922	2.321928095	2.584962501	4.392317423	5.285402219	4.169925001	4.459431619	10.142877455375	4.169925001	3.807354922	3.584962501	2.321928095	6.988684687	3.584962501	2.584962501	6.442943496	1.584962501	5.426264755	3.0	1.0	2.0	0
2.321928095	5.491853096	4.700439718	3.906890596	2.0	1.0	5.727920455	3.169925001	1.584962501	1.584962501	7.451211112	1.0	13.37924297	1.0	7.17990909	3.0	2.321928095	9.84862294	1.0	6.539158811	4.392317423	6.554588852	5.754887502	1.584962501	3.0	1.584962501	5.491853096	0.0	1.0	2.0	5.614709844	7.491853096	1.0	0.0	2.0	2.321928095	0.0	12.15955603	6.321928095	1.0	6.442943496	1.584962501	2.807354922	3.0	3.807354922	1.0	1.0	4.584962501	0
5.523561956	4.169925001	7.199672345	4.247927513	3.459431619	8.047368751	6.700439718	4.087462841	5.584962501	4.962406252500001	9.294620749	3.169925001	2.321928095	6.727920455	3.906890596	0.0	3.169925001	8.888743249	4.95419631	6.303780748	5.977279923	7.357552005	4.392317423	1.0	4.95419631	3.321928095	8.28077077	3.321928095	1.0	2.0	3.321928095	4.392317423	4.754887502	4.0	8.566054038	3.169925001	3.807354922	3.321928095	0.0	6.686500527	0.0	2.321928095	5.0	3.0	7.108524457	3.0	4.0	1.0	0
3.321928095	4.459431619	3.807354922	2.0	2.807354922	1.584962501	1.584962501	3.321928095	1.584962501	2.807354922	6.50779464	3.321928095	6.209453366	2.321928095	1.584962501	5.426264755	3.700439718	6.95419631	3.0	4.169925001	6.554588852	4.584962501	10.89330153	1.584962501	3.0	1.584962501	6.044394119	2.0	12.16961188	2.807354922	3.459431619	4.247927513	4.392317423	2.584962501	0.0	2.321928095	2.807354922	7.64385619	3.169925001	3.0	6.768184325	2.0	4.0	3.0	4.247927513	2.321928095	2.807354922	2.584962501	0
3.459431619	3.906890596	2.0	2.321928095	1.0	0.0	4.087462841	1.584962501	1.0	3.459431619	6.339850003	1.0	4.906890596	1.584962501	3.807354922	5.426264755	2.584962501	7.330916878	2.321928095	7.781359714	6.672425342	4.0	7.451211112	0.0	2.807354922	1.584962501	6.044394119	3.0	6.426264755	3.0	2.0	4.64385619	2.321928095	2.321928095	2.584962501	1.584962501	0.0	7.022367813	1.0	5.247927513	5.832890014	1.0	2.0	1.584962501	3.700439718	4.0	2.321928095	2.321928095	0
3.807354922	4.247927513	5.321928095	1.0	0.0	3.0	1.584962501	3.459431619	1.584962501	3.700439718	3.321928095	0.0	10.64205169	2.321928095	3.169925001	0.0	2.321928095	10.53430288	1.0	2.0	5.491853096	3.0	4.392317423	0.0	4.087462841	0.0	8.686500527	0.0	8.724513853	1.0	3.807354922	3.584962501	0.0	2.321928095	3.169925001	1.584962501	1.584962501	6.022367813	2.0	5.727920455	4.247927513	2.321928095	3.169925001	2.807354922	2.584962501	3.0	2.807354922	0.0	0
3.0	4.523561956	4.95419631	0.0	2.0	1.584962501	0.0	1.584962501	5.392317423	2.0	5.523561956	2.584962501	6.614709844	1.0	1.0	0.0	1.0	7.483815777	2.807354922	2.0	2.584962501	8.22881869	9.691743519	1.0	0.0	0.0	7.475733431	0.0	6.930737338	0.0	2.321928095	1.584962501	2.0	2.321928095	5.614709844	0.0	0.0	12.39794197	2.321928095	6.614709844	3.321928095	1.584962501	1.584962501	5.672425342	2.321928095	0.0	1.0	0.0	0
2.584962501	4.95419631	6.475733431	1.0	0.0	3.0	2.807354922	3.0	3.0	2.807354922	5.321928095	0.0	11.11243951	2.321928095	2.807354922	1.0	1.0	7.033423002	2.0	2.807354922	3.169925001	6.022367813	5.672425342	2.321928095	3.584962501	2.321928095	6.22881869	2.0	7.665335917	1.0	2.321928095	2.584962501	0.0	2.321928095	2.0	1.584962501	2.321928095	5.930737338	1.0	4.754887502	1.584962501	1.584962501	4.584962501	0.0	4.857980995	2.807354922	1.0	1.584962501	0
4.906890596	3.321928095	5.727920455	2.584962501	2.0	2.584962501	5.64385619	2.807354922	3.169925001	1.584962501	7.839203788	0.0	8.758223215	3.0	4.321928095	10.43567026	3.700439718	7.977279923	3.169925001	6.087462841	5.700439718	1.584962501	8.294620749	1.584962501	2.321928095	1.0	7.033423002	0.0	8.016808288	5.977279923	5.247927513	4.0	1.0	3.321928095	2.807354922	2.584962501	1.0	7.539158811	6.266786541	3.459431619	5.426264755	1.584962501	3.0	5.584962501	4.584962501	3.321928095	0.0	2.807354922	0
7.475733431	4.807354922	3.169925001	1.0	2.321928095	2.0	0.0	2.584962501	2.0	2.807354922	6.392317423	1.0	3.0	1.0	2.807354922	0.0	5.857980995	10.5372184	2.584962501	10.45018025	7.930737338	5.247927513	4.169925001	0.0	2.807354922	5.64385619	6.714245518	4.169925001	9.842350343	2.321928095	3.906890596	3.169925001	2.0	4.700439718	3.0	2.0	0.0	10.47269084	2.321928095	6.06608919	6.108524457	2.321928095	3.321928095	1.0	4.459431619	2.807354922	1.0	3.0	0
6.658211483	6.50779464	11.81938079	6.62935662	3.906890596	3.906890596	4.95419631	7.199672345	9.594324604	2.321928095	6.247927513	3.906890596	6.044394119	4.087462841	4.906890596	4.169925001	2.0	8.804131021	6.087462841	4.64385619	6.62935662	5.930737338	6.14974712	1.0	6.189824559	2.321928095	7.098032083	1.0	12.11666886	1.0	1.584962501	6.303780748	3.169925001	1.0	10.142877455375	1.584962501	3.807354922	7.50779464	2.584962501	8.049848549	2.0	2.807354922	7.6794801	6.108524457	3.584962501	0.0	1.0	3.700439718	0
2.584962501	5.95419631	2.807354922	3.0	7.447976116000001	2.0	2.584962501	2.584962501	1.584962501	4.962406252500001	7.108524457	4.64385619	3.700439718	2.0	2.0	1.584962501	3.807354922	8.0	3.584962501	3.169925001	7.982993575	6.426264755	7.894817763	1.0	2.807354922	6.940477546	5.807354922	0.0	3.169925001	2.584962501	2.807354922	4.807354922	1.0	1.0	3.459431619	4.247927513	0.0	2.807354922	3.169925001	8.005624549	3.321928095	0.0	2.0	4.0	2.807354922	3.459431619	4.087462841	0.0	0
2.0	3.321928095	2.321928095	1.0	0.0	1.0	7.8008999	2.321928095	3.459431619	2.807354922	5.321928095	1.584962501	2.584962501	1.584962501	5.247927513	1.584962501	0.0	8.523561956	3.700439718	3.906890596	5.087462841	3.906890596	0.0	2.321928095	4.64385619	2.807354922	3.906890596	2.321928095	5.209453366	1.0	2.0	3.807354922	3.321928095	3.584962501	0.0	4.523561956	0.0	4.0	1.0	3.0	3.321928095	2.584962501	2.321928095	4.906890596	3.169925001	0.0	3.459431619	1.584962501	0
3.906890596	1.0	3.321928095	3.169925001	1.584962501	2.584962501	1.584962501	0.0	0.0	0.0	2.584962501	0.0	2.584962501	0.0	1.584962501	7.459431619	3.807354922	5.087462841	1.0	1.0	5.554588852	7.562242424	6.977279923	0.0	1.0	1.0	6.768184325	0.0	2.321928095	7.303780748	4.169925001	0.0	1.0	2.321928095	0.0	1.0	0.0	5.247927513	0.0	2.321928095	1.0	1.584962501	1.0	1.584962501	2.321928095	0.0	3.700439718	0.0	0
6.169925001	5.523561956	4.247927513	4.169925001	3.321928095	2.0	5.087462841	5.209453366	3.0	1.584962501	8.54689446	5.357552005	4.459431619	3.321928095	5.0	12.4566111	3.700439718	8.700439718	6.189824559	9.400879436	6.686500527	3.459431619	6.392317423	3.0	5.087462841	4.087462841	7.14974712	2.807354922	9.914385132	3.321928095	9.958552715	4.459431619	1.0	5.614709844	4.459431619	2.807354922	3.0	7.366322214	1.584962501	6.741466986	4.523561956	2.321928095	5.554588852	2.584962501	5.459431619	3.807354922	1.0	4.321928095	0
2.0	3.0	8.257387843	4.321928095	3.584962501	5.129283017	10.57742883	7.54689446	2.807354922	2.321928095	5.754887502	1.0	5.807354922	3.700439718	6.022367813	9.955649908	3.700439718	13.74299310125	3.0	2.0	6.409390936	6.50779464	2.807354922	2.584962501	10.43775207	5.209453366	6.523561956	5.247927513	10.13570929	1.0	0.0	5.044394119	5.426264755	1.584962501	5.857980995	2.321928095	2.0	2.321928095	4.0	8.103287808	3.321928095	3.321928095	7.17990909	1.584962501	2.807354922	2.584962501	3.321928095	4.459431619	0
1.584962501	2.584962501	3.459431619	0.0	1.584962501	0.0	2.321928095	2.0	0.0	0.0	4.459431619	3.0	7.826548487	0.0	0.0	0.0	2.0	8.554588852	3.906890596	1.0	3.807354922	5.247927513	5.781359714	0.0	2.807354922	1.0	5.357552005	2.0	6.06608919	1.0	3.459431619	1.584962501	1.0	1.584962501	0.0	2.0	0.0	5.087462841	3.169925001	4.392317423	4.321928095	1.0	1.0	4.459431619	1.0	2.0	1.0	2.321928095	0
2.321928095	4.64385619	2.321928095	2.0	3.807354922	1.0	7.882643049	1.584962501	5.700439718	2.321928095	4.321928095	4.523561956	11.29462075	1.0	2.0	3.0	1.584962501	7.73470962	5.321928095	3.459431619	6.700439718	5.491853096	6.442943496	0.0	6.22881869	4.459431619	9.941047606	4.0	6.977279923	0.0	3.584962501	4.700439718	2.321928095	2.807354922	3.906890596	1.0	1.584962501	5.857980995	2.321928095	5.247927513	2.584962501	1.0	1.0	8.011227255	1.0	3.0	3.584962501	2.0	0
4.247927513	4.857980995	6.022367813	4.64385619	7.447976116000001	2.0	4.087462841	3.321928095	4.321928095	1.584962501	5.0	1.0	5.554588852	4.247927513	4.459431619	4.392317423	2.0	6.266786541	8.276124405	2.807354922	8.22881869	7.73470962	13.52338860875	5.518387305	5.044394119	0.0	5.491853096	4.0	10.30606169	2.321928095	10.24436384	6.392317423	7.677220524125001	3.0	0.0	1.0	2.584962501	3.700439718	6.658211483	3.584962501	0.0	1.0	3.169925001	4.321928095	3.0	1.584962501	1.0	0.0	0
2.807354922	5.64385619	8.936637939	2.321928095	2.584962501	4.392317423	3.700439718	5.727920455	3.169925001	2.584962501	5.285402219	2.0	12.94452906	3.700439718	5.491853096	1.584962501	3.0	8.781359714	1.0	8.86727874	7.129283017	4.392317423	6.539158811	5.491853096	3.807354922	3.169925001	7.392317423	2.0	9.612868497	2.0	2.584962501	6.321928095	2.0	1.584962501	4.857980995	3.906890596	2.0	6.794415866	2.584962501	6.129283017	4.459431619	2.321928095	5.523561956	7.515699838	4.392317423	3.459431619	1.584962501	1.584962501	0
8.247927513	3.0	3.321928095	0.0	3.700439718	1.0	5.087462841	2.321928095	5.930737338	1.584962501	4.321928095	1.584962501	3.321928095	1.0	4.906890596	1.0	7.0	5.392317423	2.807354922	4.392317423	4.087462841	4.321928095	1.584962501	0.0	0.0	0.0	7.022367813	1.0	2.0	1.584962501	1.584962501	2.584962501	4.584962501	2.0	3.169925001	3.169925001	3.321928095	0.0	0.0	2.0	0.0	2.321928095	2.0	4.857980995	3.0	0.0	2.321928095	2.584962501	0
3.700439718	4.95419631	6.599912842	3.459431619	1.0	1.584962501	0.0	3.169925001	0.0	2.0	3.584962501	0.0	1.0	0.0	1.0	2.0	1.0	9.390168956	1.584962501	2.807354922	5.491853096	4.857980995	5.357552005	0.0	2.0	2.0	6.209453366	4.392317423	5.754887502	3.807354922	2.0	1.0	2.0	2.0	0.0	3.700439718	1.0	6.50779464	0.0	3.169925001	4.584962501	1.584962501	2.321928095	6.108524457	1.584962501	2.807354922	2.584962501	0.0	0
5.321928095	6.475733431	9.981567282	4.247927513	2.321928095	4.754887502	5.169925001	6.044394119	2.584962501	1.584962501	5.832890014	1.584962501	9.485829309	4.392317423	5.0	2.0	2.321928095	10.53430288	3.906890596	6.06608919	5.930737338	6.845490051	9.052568051	3.169925001	7.375039431	2.0	6.807354922	0.0	7.599912842	0.0	6.686500527	4.64385619	2.584962501	1.0	6.285402219	1.584962501	4.321928095	8.499845887	5.614709844	6.882643049	7.988684687	3.0	6.285402219	2.584962501	4.392317423	1.0	2.584962501	4.459431619	0
11.1244665975	8.742366901999999	9.396604781	7.619818782499999	7.447976116000001	8.047368751	11.77190208	10.498106199374998	9.7447947125	4.523561956	10.478842511	6.8048202374999995	7.266786541	7.751099295	10.45429929	5.491853096	2.584962501	13.54677391	8.7843343475	13.84067959	9.327484898124998	12.287334259125	8.0	5.518387305	11.991669255	6.940477546	8.271463028	5.518387305	4.700439718	2.0	1.584962501	10.074096777000001	7.677220524125001	6.873655543500001	9.831307244	8.047368751	6.890759940000001	4.857980995	10.15481811	10.751167343999999	10.393880012499999	5.518387305	9.43788990125	4.700439718	4.906890596	6.0	6.8048202374999995	8.9248125025	0
4.0	4.087462841	4.584962501	3.0	2.0	1.0	0.0	1.584962501	3.459431619	0.0	5.584962501	2.807354922	2.0	0.0	8.224001674	10.14082977	2.321928095	8.54689446	4.087462841	8.988684687	4.64385619	4.321928095	4.0	2.0	3.459431619	3.169925001	6.357552005	3.321928095	8.139551352	0.0	10.266558635	3.0	1.0	2.584962501	5.857980995	2.321928095	0.0	5.672425342	5.357552005	5.0	2.0	0.0	2.584962501	1.0	5.977279923	1.0	3.700439718	3.584962501	0
5.459431619	8.742366901999999	10.01820018	4.64385619	7.447976116000001	6.807354922	10.97226185	10.22881869	4.64385619	0.0	5.209453366	2.584962501	1.0	4.247927513	10.668842470625	2.321928095	2.807354922	13.1205619	2.321928095	11.51569984	5.321928095	3.700439718	0.0	2.0	8.754887502	6.940477546	3.906890596	1.584962501	2.584962501	0.0	2.584962501	10.074096777000001	2.321928095	0.0	7.129283017	4.169925001	2.0	1.584962501	9.54303182	8.820178962	7.022367813	2.807354922	9.339850003	4.321928095	5.584962501	0.0	0.0	8.9248125025	0
1.584962501	5.832890014	10.13185696	1.584962501	1.584962501	5.357552005	5.882643049	6.087462841	2.584962501	1.584962501	4.0	0.0	4.321928095	0.0	10.668842470625	7.768184325	3.321928095	12.29462075	1.0	2.807354922	6.129283017	3.169925001	3.807354922	2.321928095	7.022367813	3.700439718	5.491853096	5.518387305	10.17492568	2.584962501	3.321928095	7.46760555	2.807354922	1.0	4.523561956	8.047368751	1.584962501	7.357552005	6.700439718	5.169925001	2.584962501	2.0	5.554588852	7.199672345	5.426264755	2.0	2.0	1.0	0
3.807354922	3.807354922	4.754887502	3.459431619	1.0	1.584962501	7.636624621	4.087462841	4.64385619	4.962406252500001	7.832890014	3.321928095	0.0	5.857980995	8.224001674	1.0	4.321928095	8.787902559	5.285402219	4.807354922	5.285402219	1.0	2.321928095	3.169925001	4.169925001	2.0	2.177248986249998	0.0	1.0	1.0	6.169925001	6.247927513	0.0	5.523561956	2.321928095	2.321928095	0.0	5.857980995	0.0	4.807354922	1.0	1.0	2.321928095	6.14974712	3.169925001	1.584962501	0.0	0.0	0
4.087462841	3.321928095	4.459431619	2.321928095	2.584962501	1.584962501	3.321928095	3.906890596	2.807354922	1.584962501	5.426264755	2.0	5.523561956	0.0	4.857980995	9.888743249	2.321928095	11.43462823	1.584962501	5.906890596	4.0	7.266786541	7.294620749	1.0	6.108524457	1.584962501	6.491853096	1.584962501	11.45327063	7.50779464	4.321928095	6.357552005	0.0	0.0	2.584962501	3.0	0.0	8.475733431	3.0	7.294620749	3.321928095	0.0	2.807354922	0.0	6.409390936	1.584962501	2.584962501	3.459431619	0
3.459431619	3.0	6.977279923	3.169925001	1.584962501	0.0	3.321928095	3.906890596	3.700439718	2.0	6.044394119	0.0	3.0	2.807354922	3.906890596	2.0	2.321928095	9.144658243	3.459431619	9.707359132	4.807354922	4.392317423	2.0	1.0	2.321928095	3.321928095	5.0	1.0	5.977279923	3.169925001	1.584962501	3.0	2.0	2.807354922	3.584962501	1.584962501	1.584962501	3.459431619	4.247927513	3.0	7.491853096	2.0	4.169925001	1.584962501	4.64385619	2.807354922	0.0	2.0	0
4.247927513	6.87036472	5.426264755	4.0	4.95419631	2.807354922	6.022367813	4.321928095	3.0	4.962406252500001	6.569855608	2.0	4.523561956	2.584962501	4.906890596	2.321928095	3.807354922	8.184875343	4.392317423	4.321928095	5.129283017	2.807354922	2.584962501	2.321928095	4.807354922	2.321928095	5.426264755	2.584962501	2.321928095	2.321928095	4.459431619	3.459431619	5.044394119	3.0	2.584962501	4.807354922	2.0	3.321928095	2.584962501	5.95419631	3.321928095	3.321928095	3.169925001	6.321928095	5.426264755	3.807354922	2.0	3.169925001	0
7.523561956	6.741466986	4.906890596	6.754887502	4.392317423	4.857980995	7.523561956	7.383704292	4.754887502	1.0	8.632995197	4.95419631	5.426264755	4.64385619	7.982993575	2.807354922	3.169925001	8.665335917	5.247927513	7.761551232	5.087462841	6.339850003	5.044394119	4.807354922	5.584962501	3.906890596	8.599912842	5.087462841	5.584962501	5.64385619	4.584962501	6.906890596	4.754887502	6.873655543500001	3.807354922	5.781359714	6.672425342	2.584962501	0.0	3.807354922	1.0	3.0	6.357552005	0.0	6.475733431	2.584962501	3.169925001	1.0	0
2.0	4.95419631	3.584962501	2.321928095	2.321928095	1.584962501	5.285402219	8.915879379	1.584962501	2.321928095	7.95419631	1.0	12.94927958	1.0	1.0	12.17461365	1.0	6.807354922	1.0	2.0	5.129283017	3.584962501	8.038918989	2.0	3.459431619	5.321928095	6.857980995	4.523561956	11.32023645	7.888743249	6.247927513	4.523561956	1.0	3.700439718	4.087462841	0.0	1.0	7.54689446	2.0	6.044394119	5.95419631	1.0	7.971543554	3.169925001	2.0	0.0	1.584962501	5.491853096	0
4.247927513	2.807354922	4.247927513	2.807354922	2.807354922	1.0	4.754887502	2.321928095	3.0	2.0	5.247927513	2.0	1.0	1.0	4.392317423	7.820178962	0.0	11.01052811	2.807354922	4.087462841	3.321928095	1.0	1.0	2.321928095	4.169925001	6.940477546	6.523561956	0.0	12.01576349	0.0	8.071462363	4.0	0.0	2.807354922	1.0	0.0	0.0	7.033423002	2.321928095	3.807354922	2.584962501	0.0	1.0	1.0	3.584962501	2.584962501	0.0	0.0	0
5.0	4.087462841	6.375039431	0.0	2.0	5.209453366	1.584962501	2.0	4.64385619	3.169925001	7.129283017	4.95419631	5.930737338	0.0	2.0	12.43097517	4.459431619	5.832890014	1.0	3.700439718	3.459431619	6.741466986	3.807354922	1.0	3.459431619	3.0	9.463524373	1.0	9.943979914	8.027905997	4.857980995	2.584962501	2.0	2.0	6.357552005	0.0	1.0	6.754887502	4.169925001	5.169925001	2.0	0.0	0.0	1.584962501	2.584962501	2.0	1.0	4.64385619	0
9.415741768	8.742366901999999	12.94397991	5.882643049	5.554588852	6.906890596	6.375039431	9.019590728	9.7447947125	2.0	9.209453366	1.584962501	9.294620749	5.672425342	6.321928095	5.247927513	5.129283017	8.321928095	8.768184325	8.326429487	7.62935662	7.994353437	10.56128795	3.906890596	7.366322214	3.700439718	8.071462363	2.584962501	8.804131021	5.087462841	4.906890596	7.936637939	7.677220524125001	2.321928095	10.142877455375	1.584962501	5.321928095	4.906890596	6.426264755	9.68474862	6.614709844	5.518387305	9.43788990125	2.807354922	4.584962501	2.807354922	1.584962501	4.584962501	0
11.1244665975	7.74819285	3.0	7.619818782499999	7.447976116000001	8.047368751	11.52552081	10.498106199374998	9.7447947125	1.0	10.478842511	5.614709844	0.0	7.751099295	10.668842470625	0.0	1.584962501	7.832890014	8.7843343475	13.72717595	9.327484898124998	12.287334259125	1.0	5.518387305	11.991669255	6.940477546	4.459431619	5.518387305	0.0	0.0	0.0	10.074096777000001	7.677220524125001	6.873655543500001	0.0	2.584962501	6.890759940000001	0.0	9.620219826	10.751167343999999	8.717676423	5.518387305	9.43788990125	1.0	4.0	6.0	6.8048202374999995	8.9248125025	0
11.1244665975	3.0	2.807354922	7.619818782499999	7.447976116000001	8.047368751	10.09011242	10.498106199374998	5.554588852	0.0	10.478842511	6.8048202374999995	3.0	7.751099295	10.668842470625	0.0	1.0	10.54109662	8.7843343475	9.83447105	9.327484898124998	12.287334259125	1.584962501	5.518387305	11.991669255	6.940477546	5.781359714	5.518387305	0.0	2.807354922	0.0	10.074096777000001	7.677220524125001	6.873655543500001	6.129283017	0.0	6.890759940000001	0.0	2.0	10.751167343999999	3.169925001	5.518387305	9.43788990125	0.0	2.0	6.0	6.8048202374999995	8.9248125025	0
2.807354922	4.64385619	3.584962501	3.584962501	4.169925001	1.584962501	5.977279923	2.321928095	5.129283017	4.962406252500001	5.614709844	2.321928095	1.0	4.247927513	5.754887502	3.459431619	1.0	9.082149041	3.807354922	6.426264755	3.700439718	2.584962501	2.807354922	3.0	2.321928095	5.357552005	5.209453366	1.584962501	1.0	2.0	2.0	4.087462841	5.491853096	5.129283017	2.321928095	2.0	1.584962501	1.0	1.584962501	4.392317423	1.584962501	2.0	0.0	6.357552005	4.700439718	2.0	2.0	2.321928095	0
5.459431619	6.62935662	6.108524457	4.95419631	2.807354922	5.169925001	7.700439718	5.426264755	2.321928095	4.962406252500001	8.164906927	1.584962501	3.906890596	7.011227255	5.807354922	2.0	1.584962501	10.33650656	8.7843343475	5.832890014	7.781359714	3.584962501	3.169925001	2.0	7.426264755	5.044394119	5.044394119	2.0	4.459431619	3.906890596	3.584962501	4.087462841	4.584962501	4.523561956	3.700439718	7.636624621	4.459431619	1.584962501	3.321928095	3.169925001	1.0	2.0	3.906890596	1.584962501	5.0	1.584962501	5.584962501	4.247927513	0
5.392317423	3.700439718	5.129283017	7.554588852	4.392317423	4.700439718	6.169925001	7.74819285	0.0	0.0	6.569855608	4.584962501	8.317412614	3.169925001	6.768184325	0.0	3.321928095	9.375039431	6.339850003	9.06608919	6.189824559	5.781359714	7.714245518	1.584962501	3.906890596	2.0	5.087462841	0.0	9.379378367	1.0	0.0	4.523561956	6.339850003	5.285402219	1.0	1.584962501	4.807354922	10.2911707	3.906890596	5.584962501	4.321928095	3.807354922	7.108524457	3.459431619	2.584962501	2.807354922	1.0	3.906890596	0
10.88569637	8.742366901999999	13.720992317125	7.619818782499999	7.447976116000001	8.047368751	11.28713519	10.498106199374998	9.7447947125	2.321928095	9.876516947	3.906890596	10.36959735	7.46760555	10.668842470625	5.129283017	2.0	13.74299310125	8.7843343475	14.4705071425	9.327484898124998	9.743151394	11.34318572	4.523561956	10.41574177	6.940477546	10.54689446	3.0	7.400879436	5.584962501	2.0	10.074096777000001	7.677220524125001	3.584962501	10.142877455375	5.209453366	6.890759940000001	3.584962501	9.970105891	10.751167343999999	7.257387843	5.518387305	9.43788990125	2.584962501	5.832890014	3.584962501	1.584962501	6.357552005	0
3.321928095	4.857980995	5.0	4.584962501	2.321928095	1.584962501	0.0	4.0	3.459431619	1.584962501	1.584962501	3.807354922	3.321928095	1.584962501	1.0	0.0	1.0	8.13442632	3.321928095	2.321928095	4.523561956	3.0	2.0	1.0	1.0	1.584962501	6.129283017	2.0	7.459431619	1.0	3.0	1.584962501	1.0	2.584962501	4.321928095	1.0	2.321928095	7.651051691	1.584962501	3.321928095	1.0	3.0	4.087462841	1.584962501	1.584962501	0.0	2.321928095	2.0	0
11.1244665975	6.0	4.321928095	7.619818782499999	7.447976116000001	8.047368751	10.83920379	10.498106199374998	9.7447947125	4.523561956	10.478842511	6.8048202374999995	15.5348196	7.751099295	10.20212382	3.321928095	2.321928095	12.07146236	8.7843343475	10.86341196	9.327484898124998	12.287334259125	3.0	5.518387305	10.91737208	6.940477546	10.658057036250002	5.518387305	2.0	2.807354922	7.189824559	10.074096777000001	7.677220524125001	6.873655543500001	3.0	5.087462841	6.890759940000001	1.0	1.584962501	10.751167343999999	10.393880012499999	5.518387305	9.43788990125	2.584962501	4.392317423	6.0	6.8048202374999995	8.9248125025	0
4.64385619	5.930737338	3.700439718	2.807354922	2.807354922	3.0	1.0	3.169925001	1.0	0.0	4.0	2.0	2.0	3.321928095	6.754887502	8.21916852	3.459431619	9.672425342	3.459431619	3.584962501	5.523561956	2.584962501	2.321928095	1.584962501	3.807354922	3.0	6.475733431	1.584962501	6.108524457	5.087462841	5.523561956	4.64385619	0.0	4.087462841	1.0	3.807354922	2.321928095	5.882643049	1.0	2.584962501	2.807354922	2.584962501	4.247927513	3.321928095	3.906890596	2.584962501	1.0	4.700439718	0
2.807354922	3.700439718	4.459431619	1.0	4.392317423	3.807354922	5.209453366	3.321928095	5.977279923	4.962406252500001	6.266786541	2.321928095	1.584962501	3.459431619	5.882643049	3.169925001	2.321928095	8.562242424	5.285402219	4.906890596	5.357552005	3.459431619	1.0	0.0	9.537218401	2.584962501	5.672425342	1.584962501	2.0	1.0	2.0	3.321928095	1.0	4.584962501	0.0	3.169925001	1.0	9.768184325	1.584962501	6.845490051	0.0	0.0	3.459431619	6.807354922	4.247927513	3.169925001	3.0	4.087462841	0
10.70303839	5.321928095	8.569855608	6.569855608	7.447976116000001	6.894817763	6.189824559	9.808964175	3.700439718	2.584962501	10.02652344	6.794415866	10.31288296	7.751099295	5.672425342	1.584962501	2.0	10.16867212	8.7843343475	8.038918989	9.327484898124998	10.8864587	10.16616308	5.518387305	4.754887502	4.247927513	6.727920455	5.518387305	6.794415866	3.321928095	2.321928095	6.599912842	7.677220524125001	6.06608919	2.0	3.906890596	6.890759940000001	9.442943496	5.129283017	9.964340868	8.027905997	5.518387305	9.43788990125	3.321928095	3.584962501	4.754887502	3.321928095	6.741466986	0
5.285402219	3.459431619	3.906890596	2.584962501	2.0	0.0	9.717676423	1.584962501	1.0	1.584962501	5.169925001	0.0	3.459431619	1.0	2.807354922	1.0	3.906890596	6.409390936	2.0	3.584962501	4.392317423	3.807354922	6.375039431	1.0	1.584962501	2.0	5.129283017	2.0	6.794415866	2.321928095	2.807354922	2.807354922	1.0	3.0	1.584962501	2.0	1.0	5.857980995	0.0	3.321928095	5.672425342	2.321928095	4.087462841	4.584962501	3.700439718	2.321928095	2.807354922	4.523561956	0
3.321928095	3.584962501	10.28193003	1.584962501	2.0	1.0	1.584962501	2.0	2.0	3.0	5.977279923	0.0	13.81578354	2.321928095	1.0	12.32923574	2.807354922	9.475733431	2.321928095	3.584962501	5.64385619	3.0	7.312882955	1.0	3.321928095	1.0	6.87036472	2.807354922	12.86708565	1.0	2.0	4.700439718	0.0	4.392317423	1.0	1.0	3.321928095	9.908392621	3.459431619	3.807354922	4.247927513	1.584962501	1.0	0.0	3.0	3.459431619	2.807354922	2.321928095	0
4.459431619	2.807354922	2.807354922	2.0	3.169925001	0.0	2.321928095	0.0	2.321928095	2.0	3.459431619	3.0	9.56414949	1.584962501	0.0	1.584962501	3.459431619	6.392317423	1.584962501	3.0	1.5117539731250016	0.0	6.918863237	0.0	1.584962501	1.0	5.426264755	0.0	10.09934781	1.0	1.0	0.0	2.321928095	1.584962501	2.584962501	0.0	0.0	7.276124405	2.321928095	2.321928095	1.0	0.0	2.584962501	2.0	1.0	1.0	0.0	1.0	0
5.0	4.906890596	6.64385619	4.392317423	4.754887502	5.044394119	4.906890596	3.584962501	1.584962501	4.962406252500001	4.700439718	0.0	1.584962501	2.584962501	4.321928095	0.0	1.0	8.434628228	2.321928095	5.044394119	5.285402219	7.426264755	1.0	1.0	5.554588852	2.0	5.392317423	3.906890596	1.0	3.459431619	4.700439718	1.584962501	6.409390936	4.0	1.0	4.459431619	6.890759940000001	0.0	2.0	5.700439718	1.0	1.584962501	2.584962501	7.707359132	4.95419631	1.584962501	1.0	5.459431619	0
4.392317423	6.044394119	9.773139207	4.64385619	3.169925001	5.087462841	9.605479518	7.022367813	3.169925001	0.0	7.330916878	1.0	7.832890014	4.392317423	10.668842470625	7.614709844	1.0	13.74299310125	4.392317423	5.832890014	4.754887502	7.129283017	4.459431619	2.584962501	10.00422047	4.584962501	3.459431619	3.700439718	5.523561956	5.459431619	2.321928095	6.539158811	3.459431619	2.321928095	6.303780748	4.523561956	4.321928095	4.392317423	8.915879379	7.562242424	3.0	3.321928095	7.21916852	3.584962501	3.459431619	0.0	4.321928095	4.754887502	0
5.426264755	6.22881869	9.005624549	5.209453366	2.321928095	4.087462841	5.614709844	6.266786541	6.50779464	2.321928095	6.62935662	1.0	5.832890014	5.247927513	6.209453366	2.321928095	3.459431619	10.6128685	4.392317423	4.857980995	6.554588852	5.584962501	4.754887502	3.906890596	5.754887502	3.807354922	6.209453366	3.584962501	9.731319031	3.321928095	3.700439718	4.754887502	2.584962501	4.087462841	6.209453366	4.523561956	5.392317423	7.888743249	3.700439718	7.330916878	2.0	4.807354922	7.22881869	1.0	5.807354922	2.807354922	2.321928095	3.459431619	0
5.285402219	4.459431619	9.14974712	3.459431619	1.0	1.0	4.584962501	3.906890596	1.584962501	2.807354922	6.50779464	0.0	2.807354922	1.584962501	5.0	3.807354922	2.0	7.622051819	2.321928095	4.392317423	6.108524457	2.584962501	7.592457037	0.0	1.584962501	2.321928095	7.46760555	1.584962501	12.51889899	2.584962501	3.0	5.044394119	1.0	4.523561956	2.0	3.321928095	2.584962501	4.523561956	3.906890596	5.285402219	6.569855608	0.0	3.906890596	3.0	4.087462841	2.0	3.459431619	4.584962501	0
10.91438513	6.832890014	11.15860969	7.619818782499999	7.447976116000001	7.076815597	8.794415866	7.864186145	9.7447947125	3.459431619	9.01402047	3.807354922	0.0	7.751099295	8.668884984	4.0	0.0	12.30006651	8.7843343475	9.97441459	6.339850003	5.930737338	4.754887502	0.0	8.675957033	1.0	2.177248986249998	0.0	10.99152185	0.0	0.0	9.098032083	3.807354922	0.0	10.142877455375	2.0	5.321928095	5.727920455	6.906890596	10.751167343999999	0.0	0.0	8.927777962	0.0	4.584962501	0.0	3.169925001	0.0	0
11.10787091	8.742366901999999	13.66277962	7.303780748	7.447976116000001	8.047368751	6.930737338	10.498106199374998	9.7447947125	1.584962501	10.478842511	2.321928095	9.430452552	7.451211112	7.442943496	5.754887502	7.0	10.10066234	8.7843343475	6.918863237	9.327484898124998	10.30606169	10.91513245	3.906890596	8.851749041	4.754887502	10.18363538	4.584962501	6.108524457	4.857980995	4.700439718	8.804131021	7.677220524125001	3.906890596	10.142877455375	2.0	6.890759940000001	5.247927513	6.768184325	10.751167343999999	6.475733431	5.518387305	9.43788990125	0.0	8.4248125025	4.247927513	1.584962501	5.781359714	0
2.584962501	4.392317423	2.0	4.247927513	6.285402219	4.169925001	5.523561956	0.0	3.321928095	2.0	2.321928095	6.8048202374999995	0.0	4.247927513	4.584962501	0.0	2.321928095	7.515699838	6.409390936	10.91214086	4.64385619	6.022367813	0.0	2.321928095	6.129283017	3.700439718	4.087462841	2.584962501	1.584962501	0.0	2.321928095	4.0	2.807354922	2.0	0.0	1.0	1.584962501	3.906890596	1.0	8.703903573	0.0	1.0	0.0	1.0	6.584962501	2.584962501	4.087462841	2.807354922	0
3.321928095	3.906890596	3.0	2.584962501	3.0	5.754887502	5.672425342	1.584962501	6.87036472	3.169925001	6.64385619	6.8048202374999995	2.807354922	1.0	5.129283017	2.321928095	4.0	7.366322214	3.459431619	5.357552005	6.357552005	2.321928095	2.807354922	5.321928095	4.321928095	2.0	10.658057036250002	1.0	0.0	1.0	1.584962501	3.906890596	2.0	3.321928095	0.0	1.584962501	2.0	4.523561956	2.584962501	4.169925001	1.584962501	1.0	1.584962501	3.0	5.392317423	2.584962501	1.584962501	7.285402219	0
6.64385619	6.129283017	3.807354922	2.321928095	4.392317423	2.807354922	5.584962501	3.807354922	2.0	3.321928095	6.64385619	1.584962501	0.0	6.189824559	5.554588852	0.0	6.459431619	8.447083226	7.442943496	6.459431619	6.108524457	7.285402219	1.0	2.321928095	5.285402219	3.169925001	5.64385619	5.0	0.0	1.0	1.584962501	4.169925001	3.584962501	3.459431619	1.584962501	6.303780748	2.321928095	1.0	4.169925001	5.426264755	1.584962501	2.321928095	1.584962501	5.321928095	8.4248125025	4.392317423	3.700439718	3.169925001	0
8.842350343	4.807354922	5.754887502	4.247927513	3.321928095	2.584962501	5.087462841	4.247927513	6.409390936	4.962406252500001	6.392317423	6.8048202374999995	4.64385619	3.321928095	5.459431619	2.807354922	7.0	9.33315535	8.636624621	5.700439718	6.794415866	2.807354922	2.807354922	4.087462841	5.044394119	3.0	10.658057036250002	2.0	2.0	2.0	1.0	3.584962501	2.807354922	4.95419631	2.584962501	2.584962501	4.523561956	3.807354922	3.0	3.321928095	3.584962501	2.321928095	4.247927513	5.321928095	5.781359714	4.0	4.087462841	1.0	0
4.392317423	5.392317423	7.77478706	4.087462841	1.584962501	1.584962501	3.584962501	5.459431619	5.087462841	0.0	4.95419631	1.0	2.584962501	2.321928095	3.0	4.523561956	1.584962501	9.741466986	3.321928095	6.022367813	3.584962501	5.044394119	7.169925001	2.0	4.321928095	1.584962501	5.209453366	3.169925001	8.894817763	2.321928095	4.857980995	5.857980995	1.0	0.0	6.442943496	1.584962501	2.321928095	3.584962501	5.285402219	5.64385619	1.584962501	2.0	4.906890596	4.64385619	4.584962501	1.0	3.169925001	2.807354922	0
4.247927513	3.807354922	4.459431619	2.807354922	0.0	1.0	3.459431619	3.321928095	3.169925001	0.0	4.807354922	0.0	2.807354922	1.584962501	3.0	2.0	1.584962501	5.392317423	2.321928095	5.832890014	4.321928095	2.584962501	7.592457037	1.584962501	2.584962501	0.0	5.584962501	2.807354922	11.29634268	2.0	1.584962501	2.807354922	0.0	2.807354922	3.459431619	1.584962501	2.0	10.48582931	1.0	2.321928095	1.0	2.584962501	3.807354922	2.321928095	2.807354922	1.0	2.321928095	4.523561956	0
4.169925001	5.807354922	6.714245518	4.247927513	4.392317423	3.0	1.584962501	2.321928095	5.392317423	4.523561956	5.906890596	1.0	4.584962501	3.321928095	1.584962501	1.0	3.700439718	7.17990909	2.584962501	3.584962501	8.169925001	5.087462841	7.238404739	1.584962501	3.807354922	2.584962501	8.527477006	0.0	9.01402047	3.321928095	2.321928095	3.0	3.0	2.0	7.554588852	2.584962501	2.584962501	5.554588852	3.0	5.087462841	2.584962501	2.0	3.700439718	7.118941073	3.321928095	2.807354922	6.8048202374999995	1.584962501	0
4.906890596	3.807354922	4.857980995	3.169925001	1.584962501	2.321928095	0.0	1.0	0.0	1.584962501	3.0	3.0	2.321928095	0.0	1.584962501	1.0	2.584962501	6.539158811	1.584962501	3.321928095	5.209453366	2.321928095	4.0	0.0	4.857980995	1.584962501	5.129283017	3.0	6.285402219	2.0	2.584962501	1.584962501	0.0	1.0	1.584962501	1.584962501	0.0	4.584962501	2.584962501	4.0	1.0	2.0	1.584962501	7.118941073	3.0	1.0	3.584962501	2.807354922	0
3.169925001	5.0	3.459431619	2.0	1.584962501	1.0	3.321928095	3.0	2.0	1.0	3.0	2.0	4.0	0.0	1.0	1.584962501	2.321928095	10.57742883	0.0	2.0	5.357552005	4.584962501	12.27233818	1.584962501	2.321928095	1.584962501	5.285402219	1.0	7.515699838	3.584962501	3.906890596	6.599912842	0.0	2.0	2.0	1.0	0.0	6.285402219	6.14974712	7.965784285	3.321928095	0.0	4.392317423	2.584962501	1.0	1.0	0.0	1.0	0
11.1244665975	3.584962501	3.459431619	7.619818782499999	7.447976116000001	8.047368751	12.71617641	10.498106199374998	9.7447947125	1.584962501	10.478842511	6.8048202374999995	0.0	7.751099295	10.668842470625	1.0	2.807354922	13.74299310125	8.7843343475	14.4705071425	9.327484898124998	12.287334259125	0.0	5.518387305	11.991669255	6.940477546	4.523561956	5.518387305	1.0	0.0	0.0	10.074096777000001	7.677220524125001	6.873655543500001	3.700439718	1.0	6.890759940000001	0.0	1.584962501	10.751167343999999	10.393880012499999	5.518387305	9.43788990125	0.0	3.169925001	6.0	6.8048202374999995	8.9248125025	0
11.1244665975	3.807354922	1.584962501	7.619818782499999	7.447976116000001	8.047368751	11.26620091	10.498106199374998	4.700439718	0.0	10.478842511	6.8048202374999995	1.584962501	7.751099295	10.58025857	1.0	2.584962501	13.74299310125	8.7843343475	10.62296694	9.327484898124998	12.287334259125	3.807354922	5.518387305	10.83605036	6.940477546	5.392317423	5.518387305	0.0	0.0	1.0	10.074096777000001	7.677220524125001	6.873655543500001	3.459431619	2.0	6.890759940000001	0.0	2.584962501	10.751167343999999	10.393880012499999	5.518387305	9.43788990125	0.0	3.906890596	6.0	6.8048202374999995	8.9248125025	0
3.700439718	5.491853096	12.38963134	2.321928095	2.0	3.0	4.247927513	2.807354922	3.169925001	3.700439718	6.339850003	0.0	5.0	1.0	3.807354922	8.885696373	3.584962501	6.339850003	2.0	3.321928095	5.832890014	3.321928095	4.754887502	1.0	3.169925001	2.807354922	8.707359132	2.321928095	11.84431346	5.906890596	10.266558635	5.129283017	0.0	2.321928095	4.95419631	2.807354922	2.0	5.392317423	4.807354922	4.700439718	7.442943496	3.0	4.087462841	0.0	3.321928095	4.754887502	1.584962501	0.0	0
4.087462841	4.247927513	6.988684687	3.906890596	4.392317423	2.584962501	6.06608919	3.584962501	3.321928095	2.0	5.906890596	3.321928095	3.700439718	0.0	4.169925001	1.584962501	3.169925001	7.794415866	2.807354922	10.18363538	5.807354922	4.459431619	4.523561956	3.169925001	5.357552005	4.087462841	6.209453366	1.0	6.426264755	3.169925001	5.285402219	3.906890596	3.0	3.584962501	5.754887502	4.754887502	1.0	8.060695932	2.0	5.169925001	2.807354922	1.0	4.087462841	4.95419631	5.807354922	2.807354922	2.807354922	3.0	0
3.169925001	5.129283017	10.91064273	2.807354922	2.0	1.584962501	2.0	2.321928095	3.0	0.0	4.95419631	2.584962501	3.584962501	2.584962501	1.0	10.74903138	1.584962501	7.794415866	2.584962501	4.247927513	4.0	5.700439718	4.523561956	1.0	2.584962501	2.321928095	4.857980995	1.0	3.459431619	7.21916852	3.0	0.0	1.584962501	2.321928095	1.0	2.807354922	2.807354922	6.06608919	2.807354922	3.906890596	6.06608919	0.0	3.169925001	4.459431619	4.392317423	1.0	2.0	4.0	0
10.78953364	8.742366901999999	13.52441928	7.238404739	6.977279923	8.047368751	6.965784285	10.24555271	9.7447947125	2.0	9.54689446	2.807354922	11.54544718	6.714245518	8.271463028	5.614709844	7.0	9.932214752	8.7843343475	9.614709844	8.447083226	9.661778098	11.54012804	4.584962501	8.357552005	6.491853096	10.658057036250002	5.357552005	4.700439718	5.781359714	2.807354922	8.475733431	7.677220524125001	3.459431619	10.142877455375	4.807354922	6.890759940000001	2.584962501	6.942514505	10.751167343999999	5.459431619	5.518387305	9.43788990125	8.06608919	5.169925001	3.700439718	2.584962501	5.727920455	0
3.906890596	4.087462841	7.554588852	2.807354922	2.321928095	2.0	2.321928095	3.321928095	3.0	2.584962501	5.247927513	1.0	11.93405939	1.584962501	3.0	4.087462841	3.321928095	8.539158811	2.807354922	8.982993575	5.807354922	7.820178962	7.651051691	2.584962501	3.459431619	2.807354922	8.442943496	2.0	4.087462841	4.700439718	2.807354922	3.459431619	3.0	1.584962501	4.700439718	1.0	2.584962501	5.285402219	4.754887502	5.357552005	5.672425342	2.0	3.321928095	5.95419631	5.832890014	1.0	2.321928095	3.321928095	0
2.584962501	4.169925001	2.321928095	2.321928095	2.584962501	2.584962501	4.754887502	2.584962501	1.584962501	2.584962501	6.523561956	6.8048202374999995	4.523561956	1.0	5.129283017	3.584962501	2.807354922	8.30833903	2.321928095	8.21916852	6.459431619	8.06608919	7.330916878	5.518387305	1.584962501	5.554588852	10.31174832	1.0	1.0	1.0	6.894817763	4.247927513	3.459431619	4.247927513	1.584962501	3.0	2.0	8.761551232	9.030667136	3.459431619	3.0	0.0	1.0	4.857980995	6.845490051	2.807354922	1.0	2.0	0
6.14974712	5.977279923	10.14465824	6.087462841	3.321928095	4.700439718	7.169925001	7.392317423	5.247927513	2.0	7.044394119	0.0	4.459431619	4.906890596	4.906890596	2.0	2.584962501	9.971543554	5.614709844	5.95419631	5.584962501	6.209453366	3.0	2.321928095	6.894817763	3.0	3.584962501	0.0	1.584962501	1.0	1.0	4.64385619	2.807354922	4.392317423	6.754887502	3.321928095	4.95419631	3.169925001	6.22881869	7.851749041	4.247927513	4.392317423	7.714245518	3.700439718	2.584962501	1.0	1.0	2.0	0
3.584962501	8.742366901999999	6.95419631	1.0	5.523561956	2.807354922	6.554588852	5.977279923	4.392317423	0.0	4.087462841	1.0	9.82336724	2.0	6.554588852	12.36959735	1.0	10.92332749	1.0	7.14974712	3.0	3.700439718	3.0	0.0	5.129283017	4.95419631	6.686500527	0.0	3.169925001	1.0	1.0	7.169925001	1.0	1.0	6.686500527	2.0	0.0	5.169925001	5.700439718	5.700439718	2.0	0.0	5.129283017	1.0	3.459431619	0.0	0.0	5.727920455	0
8.247927513	5.64385619	3.0	2.321928095	2.584962501	3.906890596	1.0	3.584962501	4.459431619	3.0	6.599912842	3.459431619	4.95419631	1.584962501	2.321928095	7.539158811	7.0	10.2737956	3.321928095	4.807354922	6.584962501	7.129283017	5.087462841	2.807354922	3.0	2.584962501	8.77807713	2.807354922	5.0	2.807354922	7.312882955	5.129283017	3.169925001	2.807354922	1.0	2.0	1.0	10.95346896	3.0	3.169925001	3.906890596	2.321928095	3.0	6.357552005	5.321928095	2.584962501	2.807354922	3.321928095	0
5.754887502	8.442943496	6.658211483	3.0	3.700439718	2.807354922	3.169925001	5.392317423	6.918863237	1.0	5.754887502	2.321928095	6.882643049	2.0	2.584962501	11.22761594	1.0	6.87036472	5.523561956	3.321928095	6.475733431	5.087462841	5.426264755	0.0	4.754887502	1.0	6.266786541	0.0	5.087462841	6.375039431	3.321928095	3.700439718	5.129283017	3.584962501	5.672425342	4.64385619	3.459431619	6.392317423	3.169925001	6.523561956	2.807354922	2.584962501	5.781359714	6.189824559	3.459431619	2.584962501	2.584962501	0.0	0
6.700439718	5.209453366	3.906890596	4.247927513	3.169925001	7.960001932	3.0	3.906890596	2.0	2.807354922	4.95419631	0.0	3.700439718	1.0	4.0	7.312882955	5.129283017	8.894817763	2.321928095	5.614709844	6.426264755	6.426264755	3.0	1.584962501	2.807354922	2.584962501	6.14974712	2.321928095	7.022367813	1.584962501	9.169925001	4.321928095	7.554588852	2.807354922	4.392317423	2.321928095	4.906890596	5.392317423	6.285402219	4.906890596	6.285402219	1.0	2.584962501	7.761551232	3.700439718	1.584962501	4.64385619	0.0	0
4.392317423	6.781359714	8.550746785	2.807354922	1.0	3.584962501	8.243173983	5.357552005	5.392317423	0.0	5.977279923	1.0	10.15860969	3.700439718	4.247927513	2.807354922	3.459431619	11.78299821	3.321928095	8.326429487	6.554588852	6.569855608	6.06608919	2.0	8.076815597	3.321928095	7.727920455	3.0	4.64385619	2.0	5.321928095	5.977279923	3.169925001	2.807354922	6.321928095	4.523561956	3.584962501	3.807354922	6.339850003	6.820178962	4.169925001	2.321928095	5.554588852	6.442943496	5.977279923	3.0	2.0	3.906890596	0
6.64385619	8.353146825	10.91438513	6.426264755	3.584962501	5.523561956	6.942514505	7.098032083	8.357552005	2.0	7.988684687	1.0	8.693486957	4.087462841	6.988684687	6.044394119	3.169925001	9.943979914	6.266786541	7.06608919	6.820178962	6.303780748	4.523561956	2.807354922	6.64385619	4.700439718	5.64385619	2.807354922	5.807354922	3.321928095	5.882643049	6.189824559	2.0	5.426264755	10.142877455375	2.584962501	5.321928095	5.392317423	5.247927513	8.118941073	4.64385619	4.392317423	7.693486957	4.247927513	5.285402219	3.321928095	2.0	3.459431619	0
7.761551232	5.044394119	11.77272695	2.0	3.0	2.807354922	1.0	1.0	3.0	2.321928095	5.491853096	2.807354922	3.169925001	0.0	2.321928095	12.27175481	6.044394119	7.50779464	2.0	3.584962501	3.807354922	7.982993575	5.727920455	1.584962501	2.584962501	2.321928095	7.569855608	0.0	9.312882955	1.0	2.0	1.584962501	2.321928095	1.584962501	3.700439718	1.584962501	1.584962501	5.727920455	1.584962501	5.832890014	6.303780748	0.0	2.321928095	4.459431619	5.392317423	2.0	1.0	4.321928095	0
7.400879436	2.807354922	5.0	0.0	1.0	1.0	1.0	2.0	0.0	1.584962501	6.129283017	1.584962501	4.906890596	1.584962501	1.584962501	6.768184325	6.700439718	9.691743519	2.584962501	6.285402219	5.832890014	5.700439718	8.139551352	1.584962501	2.0	2.321928095	6.459431619	0.0	3.584962501	3.0	6.392317423	4.584962501	1.584962501	2.807354922	2.0	1.0	0.0	8.266786541	4.247927513	5.285402219	8.055282436	2.0	2.584962501	4.584962501	6.189824559	2.0	0.0	0.0	0
11.1244665975	3.169925001	9.385862401	2.584962501	2.0	3.584962501	8.700439718	8.499845887	2.0	0.0	5.523561956	1.584962501	13.69457554	1.0	3.807354922	11.88722062	7.0	10.45121111	2.321928095	7.06608919	5.523561956	8.479780264	5.321928095	3.584962501	3.584962501	6.940477546	6.50779464	3.0	9.278449458	5.754887502	4.64385619	8.199672345	3.321928095	2.807354922	3.169925001	2.321928095	1.584962501	7.554588852	9.807354922	4.754887502	6.686500527	4.392317423	7.108524457	3.169925001	5.523561956	2.321928095	1.584962501	3.459431619	0
2.0	4.95419631	2.321928095	3.584962501	2.0	0.0	2.0	0.0	4.247927513	0.0	3.321928095	5.321928095	4.95419631	1.584962501	1.584962501	4.459431619	2.321928095	8.906890596	4.584962501	7.098032083	4.392317423	4.087462841	3.169925001	0.0	1.0	0.0	9.805743872	3.906890596	8.807354922	1.0	1.0	3.0	2.584962501	1.584962501	4.754887502	1.0	1.0	3.807354922	1.0	5.0	1.0	0.0	2.321928095	5.129283017	2.584962501	2.0	5.0	3.0	0
1.0	8.742366901999999	5.882643049	2.321928095	6.459431619	7.700439718	11.21188829	10.498106199374998	3.169925001	0.0	10.10721708	3.807354922	2.0	3.584962501	10.668842470625	1.0	2.584962501	13.74299310125	2.321928095	14.4705071425	5.321928095	3.807354922	6.475733431	2.321928095	10.72792045	6.940477546	6.95419631	0.0	6.658211483	0.0	2.584962501	10.074096777000001	1.584962501	2.0	4.523561956	3.0	1.0	2.807354922	10.445763791000001	10.751167343999999	5.459431619	1.584962501	9.43788990125	2.584962501	3.169925001	1.0	1.584962501	8.9248125025	0
2.906890596	5.044394119	3.087462841	2.700439718	1.584962501	0.584962501	2.169925001	3.392317423	0.584962501	0.584962501	2.807354922	0.0	4.247927513	1.0	1.321928095	8.361943774	5.409390936	7.622051819	3.523561956	4.426264755	5.247927513	3.0	4.129283017	1.0	0.584962501	4.781359714	4.906890596	1.584962501	9.302638924	2.807354922	6.22881869	4.672425342	3.857980995	1.0	2.0	0.0	2.459431619	3.700439718	2.459431619	5.599912842	1.807354922	1.584962501	2.906890596	4.285402219	2.321928095	1.321928095	0.584962501	1.0	0
3.169925001	4.95419631	5.0	3.0	0.0	0.0	1.0	1.584962501	4.087462841	0.0	3.0	0.0	1.0	0.0	2.0	6.22881869	7.0	5.95419631	2.321928095	3.0	5.95419631	1.0	3.169925001	3.459431619	3.700439718	4.754887502	5.285402219	0.0	6.22881869	2.584962501	4.754887502	3.459431619	0.0	4.857980995	0.0	2.321928095	0.0	1.0	1.584962501	4.169925001	0.0	1.0	3.0	0.0	4.321928095	1.584962501	1.0	0.0	0
5.491853096	5.930737338	3.584962501	3.807354922	1.584962501	0.0	4.247927513	4.700439718	5.672425342	0.0	6.247927513	0.0	6.209453366	2.807354922	5.285402219	1.584962501	3.906890596	7.491853096	2.807354922	4.247927513	4.523561956	1.0	7.238404739	2.321928095	3.459431619	2.807354922	6.392317423	3.0	8.405141463	2.0	4.584962501	4.247927513	1.0	4.64385619	1.0	3.0	2.807354922	6.303780748	3.0	2.321928095	3.700439718	1.0	4.584962501	3.321928095	2.807354922	2.321928095	3.459431619	1.0	0
9.126704473	4.857980995	12.96812676	7.619818782499999	6.022367813	6.409390936	6.539158811	8.758223215	9.7447947125	3.321928095	7.761551232	2.0	4.807354922	4.321928095	7.0	3.0	6.727920455	9.527477006	8.129283017	10.66088727	7.562242424	7.459431619	4.392317423	2.807354922	8.64385619	4.392317423	7.303780748	2.321928095	7.357552005	3.584962501	1.584962501	8.118941073	2.807354922	4.247927513	10.142877455375	3.169925001	6.614709844	6.794415866	2.0	9.252665432	3.0	5.518387305	9.43788990125	2.807354922	5.554588852	3.700439718	1.584962501	5.882643049	0
6.599912842	6.442943496	2.321928095	3.169925001	2.0	2.584962501	5.321928095	3.807354922	4.0	0.0	4.459431619	2.0	6.714245518	1.0	2.0	9.142107057	6.375039431	10.53235593	1.584962501	1.584962501	4.64385619	5.169925001	6.50779464	0.0	4.700439718	1.584962501	7.294620749	1.584962501	11.03754695	5.357552005	9.025139562	9.169925001	0.0	2.584962501	2.807354922	6.044394119	1.584962501	2.321928095	2.321928095	5.614709844	3.321928095	0.0	2.321928095	4.0	3.321928095	1.584962501	0.0	2.0	0
5.087462841	5.727920455	8.169925001	3.807354922	1.584962501	2.321928095	4.247927513	4.087462841	4.584962501	2.584962501	5.930737338	3.0	4.754887502	2.0	4.0	2.807354922	2.0	9.016808288	3.459431619	4.087462841	4.247927513	3.700439718	2.321928095	1.584962501	4.321928095	4.392317423	6.672425342	1.584962501	0.0	2.321928095	5.754887502	3.0	5.087462841	2.321928095	4.0	6.64385619	3.0	1.0	10.445763791000001	6.584962501	4.523561956	1.584962501	5.426264755	7.0	8.098032083	3.169925001	1.584962501	1.584962501	0
6.108524457	4.321928095	4.857980995	1.0	3.0	2.0	5.882643049	3.700439718	1.0	1.0	6.95419631	2.0	3.0	4.0	6.321928095	0.0	3.906890596	7.622051819	3.906890596	9.722807531	4.754887502	2.807354922	4.459431619	2.0	4.087462841	2.807354922	6.285402219	2.584962501	1.0	2.321928095	2.584962501	4.95419631	2.584962501	5.169925001	1.584962501	3.169925001	3.321928095	1.0	1.0	7.312882955	3.0	1.0	2.0	1.584962501	3.700439718	3.169925001	0.0	0.0	0
6.918863237	4.087462841	6.169925001	3.584962501	2.807354922	1.584962501	2.321928095	4.906890596	6.906890596	4.700439718	5.426264755	1.0	11.79563384	5.584962501	4.0	2.807354922	7.0	7.95419631	3.700439718	1.0	7.539158811	8.348728154	5.285402219	0.0	1.584962501	4.459431619	5.781359714	1.584962501	8.596189756	1.584962501	1.584962501	3.321928095	4.087462841	2.0	2.321928095	2.0	2.321928095	0.0	0.0	5.832890014	0.0	1.584962501	1.584962501	0.0	6.894817763	0.0	2.321928095	3.807354922	0
1.584962501	3.459431619	2.584962501	2.584962501	1.0	4.087462841	3.321928095	7.876516947	2.321928095	3.0	5.087462841	0.0	1.584962501	1.584962501	3.807354922	1.0	2.0	6.64385619	2.584962501	8.092757141	6.14974712	5.64385619	3.169925001	0.0	1.584962501	0.0	5.672425342	3.584962501	0.0	8.26722649	2.584962501	3.906890596	5.554588852	2.321928095	0.0	8.047368751	1.0	0.0	3.0	7.499845887	2.0	0.0	1.584962501	6.942514505	7.77478706	0.0	1.584962501	4.321928095	0
2.584962501	4.0	2.0	1.584962501	2.0	0.0	2.321928095	7.055282436	3.0	1.0	6.977279923	2.321928095	3.321928095	0.0	0.0	11.33203655	2.807354922	3.5611781752499994	6.303780748	2.584962501	6.50779464	5.857980995	4.321928095	1.584962501	0.0	0.0	8.129283017	4.459431619	2.807354922	0.0	2.321928095	1.0	2.584962501	1.584962501	2.321928095	1.0	0.0	1.0	1.0	4.169925001	0.0	1.0	4.247927513	6.0	2.321928095	0.0	3.321928095	0.0	0
4.584962501	4.64385619	4.0	2.807354922	4.459431619	4.087462841	5.459431619	4.169925001	2.321928095	0.0	4.64385619	3.807354922	0.0	2.321928095	7.864186145	1.0	2.321928095	11.73766986	5.491853096	3.906890596	3.807354922	6.129283017	0.0	1.584962501	4.584962501	0.0	4.64385619	0.0	0.0	2.321928095	4.247927513	2.584962501	7.011227255	2.807354922	0.0	6.475733431	3.584962501	1.0	0.0	4.857980995	0.0	3.0	4.247927513	4.087462841	4.523561956	0.0	4.857980995	2.321928095	0
1.584962501	3.169925001	5.554588852	3.0	0.0	0.0	1.584962501	2.321928095	3.0	1.0	4.754887502	0.0	3.584962501	1.584962501	2.807354922	10.39874369	3.0	6.64385619	2.0	3.584962501	4.392317423	3.584962501	2.0	2.0	3.700439718	1.584962501	7.055282436	1.584962501	9.162391329	2.584962501	3.459431619	2.321928095	3.0	0.0	5.321928095	1.0	3.584962501	3.321928095	2.0	3.906890596	2.807354922	1.0	3.584962501	4.087462841	2.0	3.459431619	1.584962501	6.22881869	0
2.0	3.321928095	3.321928095	1.584962501	1.584962501	0.0	5.930737338	3.0	2.807354922	1.0	6.189824559	1.0	9.306061689	1.584962501	5.357552005	0.0	0.0	9.182394353	3.459431619	8.906890596	3.0	1.0	2.321928095	2.0	2.0	2.0	4.584962501	1.584962501	8.13442632	2.0	0.0	4.64385619	2.0	3.807354922	2.0	0.0	0.0	5.321928095	1.0	3.459431619	3.700439718	1.0	1.0	2.321928095	4.087462841	0.0	0.0	0.0	0
4.906890596	4.087462841	2.807354922	3.0	3.321928095	3.0	9.199672345	3.0	2.0	2.584962501	4.807354922	3.0	5.321928095	1.584962501	5.169925001	2.0	3.0	7.348728154	4.392317423	4.584962501	5.044394119	9.17990909	3.906890596	2.0	3.906890596	1.584962501	7.199672345	2.0	2.584962501	1.0	3.700439718	2.584962501	2.584962501	3.0	2.321928095	8.005624549	2.321928095	6.108524457	1.584962501	3.906890596	1.584962501	1.584962501	2.0	6.209453366	3.906890596	1.584962501	3.584962501	3.0	0
3.906890596	4.087462841	6.044394119	2.807354922	1.584962501	3.0	3.700439718	3.700439718	4.087462841	2.807354922	3.584962501	4.321928095	3.906890596	3.459431619	2.0	6.409390936	3.321928095	7.383704292	3.584962501	12.69326914	5.459431619	2.584962501	4.392317423	3.169925001	4.523561956	4.459431619	8.252665432	3.321928095	3.459431619	3.0	4.392317423	1.0	2.807354922	3.169925001	3.321928095	3.584962501	2.584962501	3.906890596	2.807354922	5.977279923	4.0	3.584962501	3.807354922	2.584962501	4.321928095	2.321928095	3.584962501	2.0	0
11.1244665975	8.742366901999999	13.56164595	7.619818782499999	7.447976116000001	8.047368751	8.262094845	10.498106199374998	9.7447947125	0.0	10.478842511	4.459431619	12.00140819	7.751099295	7.994353437	7.044394119	7.0	10.8273427	8.7843343475	8.0	9.327484898124998	11.24911345	13.28323308	5.518387305	9.068778278	5.087462841	10.08746284	4.700439718	7.539158811	7.839203788	5.426264755	9.769837844	7.677220524125001	5.95419631	10.142877455375	3.0	6.890759940000001	7.108524457	9.167418146	10.751167343999999	8.113742166	5.518387305	9.43788990125	6.442943496	7.21916852	4.807354922	3.321928095	7.033423002	0
4.0	4.95419631	6.599912842	3.906890596	3.459431619	3.584962501	3.169925001	4.754887502	3.0	1.584962501	4.95419631	3.0	12.16522107	2.321928095	3.0	1.0	2.807354922	9.189824559	3.807354922	5.857980995	4.906890596	3.169925001	9.921840937	1.0	3.906890596	0.0	7.794415866	0.0	11.21006248	3.906890596	2.807354922	4.321928095	2.0	2.584962501	4.169925001	1.0	4.087462841	7.554588852	3.169925001	5.554588852	4.700439718	3.0	4.906890596	1.0	3.169925001	0.0	3.584962501	1.0	0
3.321928095	5.672425342	7.108524457	2.321928095	4.247927513	3.459431619	5.523561956	4.392317423	3.584962501	3.459431619	6.129283017	1.0	7.266786541	2.321928095	4.95419631	2.321928095	2.584962501	8.082149041	4.247927513	4.523561956	4.584962501	5.906890596	2.321928095	3.700439718	6.0	2.584962501	2.321928095	2.0	4.0	1.0	4.0	2.807354922	3.459431619	1.584962501	4.584962501	6.321928095	0.0	3.459431619	4.392317423	5.285402219	3.807354922	1.0	4.0	8.982993575	5.321928095	1.0	3.807354922	1.0	0
3.584962501	5.044394119	7.392317423	2.807354922	7.447976116000001	4.392317423	10.51865316	3.807354922	0.0	3.321928095	8.632995197	2.321928095	0.0	2.0	3.0	1.0	2.807354922	9.084808388	3.700439718	11.51668495	5.554588852	6.714245518	1.584962501	4.392317423	6.584962501	6.321928095	4.700439718	2.584962501	10.09671515	1.584962501	4.087462841	3.584962501	2.807354922	2.0	2.584962501	3.0	2.321928095	3.807354922	3.321928095	5.614709844	5.357552005	2.0	3.700439718	4.857980995	3.169925001	2.584962501	3.906890596	3.321928095	0
8.839203788	8.742366901999999	9.906890596	4.807354922	4.321928095	5.554588852	8.764871591	8.184875343	7.636624621	2.584962501	8.413627929	3.584962501	6.50779464	5.129283017	8.285402219	9.22881869	7.0	10.027906	6.727920455	5.129283017	6.22881869	6.491853096	6.087462841	3.584962501	7.383704292	2.0	8.17990909	0.0	4.087462841	8.26722649	2.807354922	6.266786541	4.321928095	5.95419631	8.487840034	5.087462841	4.807354922	1.584962501	3.0	7.857980995	5.129283017	5.357552005	8.442943496	4.857980995	5.357552005	1.584962501	3.0	0.0	0
4.0	4.584962501	8.73470962	4.087462841	1.0	1.584962501	3.459431619	4.0	3.906890596	3.321928095	4.459431619	2.0	12.17679648	1.584962501	3.0	0.0	5.285402219	9.417852515	3.321928095	9.057991723	5.832890014	5.491853096	4.523561956	1.0	5.321928095	2.807354922	7.6794801	1.584962501	9.787902559	2.584962501	1.584962501	2.584962501	2.584962501	2.321928095	2.0	4.321928095	2.584962501	7.686500527	0.0	5.459431619	3.906890596	2.321928095	3.584962501	4.906890596	4.0	2.807354922	3.169925001	2.0	0
4.247927513	2.321928095	6.14974712	6.321928095	3.584962501	3.321928095	7.727920455	6.614709844	0.0	2.0	7.434628228	1.0	0.0	3.0	7.965784285	1.584962501	2.0	9.539158811	4.0	12.747144	4.169925001	4.754887502	4.523561956	2.584962501	2.584962501	0.0	3.0	0.0	0.0	0.0	0.0	5.807354922	3.459431619	6.108524457	2.807354922	0.0	3.321928095	8.317412614	0.0	3.459431619	1.584962501	0.0	5.977279923	3.321928095	4.459431619	0.0	2.321928095	3.584962501	0
2.584962501	4.169925001	6.741466986	4.700439718	1.584962501	0.0	4.247927513	5.523561956	0.0	1.0	6.06608919	4.857980995	2.321928095	1.0	4.700439718	13.21901722	2.321928095	8.118941073	2.321928095	3.169925001	4.392317423	2.0	4.64385619	0.0	3.321928095	0.0	8.060695932	0.0	12.99929539	6.0	4.247927513	4.95419631	2.807354922	2.584962501	2.321928095	1.0	3.321928095	2.807354922	8.405141463	4.247927513	1.0	1.0	4.754887502	3.906890596	2.584962501	1.584962501	1.0	1.0	0
10.21916852	8.742366901999999	10.80413102	7.619818782499999	6.459431619	7.108524457	6.906890596	9.519636253	9.7447947125	1.0	9.99859043	3.321928095	10.93884446	7.665335917	7.033423002	10.89330153	5.523561956	9.537218401	8.7843343475	6.62935662	9.105908509	9.383704292	12.4003458	3.906890596	8.503825738	4.169925001	10.658057036250002	2.807354922	11.8029202	5.491853096	4.700439718	8.361943774	7.14974712	3.169925001	10.142877455375	4.459431619	6.890759940000001	6.044394119	6.754887502	10.10066234	6.768184325	5.518387305	9.43788990125	4.64385619	4.95419631	3.0	1.584962501	6.044394119	0
5.321928095	3.700439718	4.700439718	1.584962501	2.807354922	3.321928095	4.523561956	2.0	3.459431619	1.0	6.044394119	6.8048202374999995	4.087462841	2.0	5.0	5.700439718	3.459431619	6.285402219	5.614709844	9.579315938	5.584962501	2.807354922	3.700439718	5.518387305	2.321928095	4.754887502	9.084808388	3.169925001	1.0	2.321928095	9.396604781	3.0	4.0	3.0	4.700439718	5.247927513	2.584962501	6.357552005	1.584962501	5.754887502	3.0	0.0	2.321928095	3.584962501	6.977279923	3.459431619	2.321928095	8.266786541	0
8.900866808	8.632995197	12.65351688	7.619818782499999	7.447976116000001	6.794415866	6.247927513	8.894817763	9.7447947125	2.584962501	7.459431619	2.0	12.94690627	5.044394119	6.108524457	3.906890596	4.247927513	7.64385619	8.7843343475	3.321928095	8.154818109	7.900866808	7.247927513	5.518387305	8.400879436	3.321928095	3.700439718	2.584962501	1.0	0.0	4.807354922	7.607330314	5.807354922	1.0	10.142877455375	6.321928095	6.64385619	4.169925001	8.74819285	8.189824559	7.118941073	5.518387305	9.43788990125	0.0	3.459431619	1.584962501	0.0	6.442943496	0
7.636624621	4.459431619	10.09011242	3.584962501	2.807354922	2.321928095	7.022367813	5.614709844	3.584962501	2.0	6.169925001	2.321928095	11.50382574	1.0	8.447083226	12.15323534	7.0	10.9505559	2.0	5.64385619	5.459431619	6.22881869	5.285402219	1.584962501	5.930737338	4.523561956	7.199672345	5.285402219	6.658211483	8.26722649	2.584962501	5.930737338	3.169925001	2.321928095	3.906890596	2.0	1.0	5.392317423	3.0	5.614709844	4.247927513	1.584962501	5.357552005	3.321928095	3.807354922	2.807354922	0.0	3.321928095	0
11.1244665975	1.0	5.392317423	7.619818782499999	7.447976116000001	8.047368751	3.0	10.498106199374998	6.781359714	0.0	10.478842511	6.8048202374999995	0.0	7.751099295	5.459431619	0.0	2.321928095	5.247927513	8.7843343475	14.16741815	9.327484898124998	12.287334259125	1.584962501	5.518387305	11.991669255	6.940477546	4.392317423	5.518387305	0.0	0.0	0.0	7.577428828	7.677220524125001	6.873655543500001	2.321928095	4.247927513	6.890759940000001	0.0	6.882643049	10.751167343999999	10.393880012499999	5.518387305	9.43788990125	0.0	3.0	6.0	6.8048202374999995	8.9248125025	0
2.321928095	6.918863237	1.0	3.0	1.584962501	1.584962501	1.0	1.584962501	2.0	1.584962501	2.321928095	1.584962501	0.0	0.0	1.0	8.523561956	1.584962501	7.285402219	0.0	1.0	3.169925001	5.169925001	2.584962501	1.0	3.0	1.584962501	7.417852515	2.584962501	13.69751061	6.189824559	10.266558635	3.169925001	2.807354922	1.0	2.584962501	2.584962501	4.0	3.700439718	2.0	3.459431619	2.584962501	1.584962501	2.584962501	4.087462841	3.584962501	1.0	3.459431619	0.0	0
4.700439718	4.857980995	4.087462841	2.321928095	3.0	2.0	4.392317423	2.0	0.0	0.0	6.0	0.0	5.0	1.0	4.95419631	0.0	2.0	6.882643049	2.584962501	4.392317423	5.672425342	2.584962501	8.977279923	1.0	2.321928095	1.584962501	5.392317423	0.0	4.523561956	6.14974712	2.321928095	2.807354922	1.0	2.807354922	3.459431619	3.0	1.0	6.50779464	6.266786541	3.700439718	7.50779464	2.584962501	2.584962501	4.392317423	5.781359714	2.0	0.0	0.0	0
11.1244665975	4.459431619	11.64835758	6.375039431	2.0	5.169925001	1.584962501	5.285402219	3.584962501	2.807354922	7.686500527	6.8048202374999995	11.21916852	2.807354922	2.584962501	9.087462841	7.0	9.319672121	4.754887502	4.0	7.357552005	4.807354922	7.199672345	2.0	3.169925001	2.584962501	8.108524457	2.0	8.438791853	4.95419631	9.73809226	3.584962501	4.523561956	3.169925001	6.06608919	5.087462841	5.0	5.169925001	4.321928095	4.392317423	6.375039431	5.518387305	4.64385619	8.366322214	3.169925001	3.584962501	3.700439718	3.584962501	0
2.321928095	3.807354922	3.169925001	3.0	1.0	1.584962501	0.0	2.584962501	1.584962501	1.584962501	2.807354922	1.0	3.0	1.584962501	0.0	0.0	2.584962501	6.50779464	1.0	2.321928095	3.0	6.209453366	4.321928095	0.0	0.0	1.584962501	5.906890596	0.0	10.0768156	0.0	2.321928095	3.0	1.584962501	0.0	0.0	0.0	0.0	5.087462841	0.0	1.584962501	3.807354922	1.584962501	3.459431619	6.129283017	1.584962501	1.584962501	1.0	0.0	0
6.714245518	5.285402219	5.95419631	2.321928095	1.584962501	1.584962501	8.317412614	1.584962501	0.0	2.321928095	5.426264755	1.584962501	0.0	1.0	2.0	10.88034881	7.0	11.81458247	2.321928095	6.820178962	4.523561956	6.807354922	1.584962501	1.0	3.169925001	0.0	6.599912842	3.0	10.57175264	6.820178962	8.647458426	4.0	3.0	2.584962501	1.0	1.584962501	2.0	7.257387843	3.459431619	1.0	3.700439718	4.64385619	1.0	5.977279923	4.906890596	2.0	0.0	2.0	0
4.906890596	4.169925001	2.321928095	1.0	0.0	3.459431619	3.321928095	1.0	6.794415866	0.0	4.807354922	1.0	4.459431619	0.0	2.807354922	0.0	4.321928095	9.48984796	2.321928095	1.0	3.169925001	1.584962501	0.0	0.0	10.04984855	0.0	3.584962501	0.0	3.321928095	5.247927513	2.807354922	1.584962501	1.584962501	1.0	1.584962501	6.832890014	1.0	7.714245518	3.807354922	7.658211483	1.0	0.0	1.0	3.700439718	4.169925001	0.0	6.8048202374999995	0.0	0
4.906890596	6.781359714	6.409390936	4.0	4.321928095	3.0	5.781359714	4.700439718	4.700439718	0.0	7.199672345	0.0	7.434628228	2.584962501	5.672425342	10.9794252	3.459431619	8.383704292	3.459431619	4.700439718	4.087462841	4.0	7.0	5.087462841	4.700439718	3.169925001	7.276124405	0.0	12.26062556	4.087462841	4.523561956	4.459431619	7.677220524125001	3.169925001	4.64385619	1.0	3.459431619	10.62662165	3.584962501	4.247927513	5.614709844	2.584962501	4.807354922	5.523561956	2.0	1.0	0.0	2.321928095	0
2.807354922	5.169925001	4.0	2.584962501	2.321928095	2.584962501	4.392317423	1.584962501	3.169925001	2.0	7.294620749	5.700439718	4.754887502	2.0	4.857980995	3.0	2.0	9.62935662	5.392317423	11.1234748	4.754887502	7.768184325	5.357552005	1.0	3.807354922	0.0	7.8008999	1.584962501	6.658211483	1.0	2.807354922	3.169925001	5.209453366	2.0	3.321928095	2.321928095	0.0	6.209453366	4.087462841	8.30833903	2.321928095	0.0	0.0	9.233619677	5.392317423	1.584962501	2.584962501	1.0	0
3.169925001	4.523561956	0.0	4.392317423	4.0	3.321928095	1.584962501	3.584962501	1.0	1.584962501	5.169925001	0.0	5.209453366	2.321928095	2.0	1.0	2.0	9.0	4.392317423	4.700439718	3.700439718	5.807354922	4.754887502	2.321928095	6.108524457	2.321928095	5.906890596	0.0	1.584962501	0.0	3.0	3.321928095	1.0	0.0	1.584962501	0.0	0.0	5.087462841	1.584962501	4.754887502	2.0	2.807354922	2.0	5.285402219	5.426264755	2.0	6.569855608	0.0	0
3.459431619	3.584962501	4.321928095	3.0	3.700439718	3.700439718	3.584962501	1.584962501	1.584962501	4.962406252500001	3.0	1.0	10.64385619	2.0	3.169925001	3.0	1.584962501	5.857980995	3.169925001	1.0	3.906890596	6.22881869	4.0	1.0	0.0	1.584962501	5.321928095	0.0	6.491853096	1.584962501	3.700439718	3.700439718	2.584962501	2.321928095	0.0	8.047368751	3.584962501	5.832890014	2.321928095	4.392317423	3.459431619	0.0	0.0	4.64385619	3.584962501	1.0	3.906890596	0.0	0
5.832890014	5.129283017	2.321928095	2.321928095	0.0	2.584962501	3.0	2.584962501	1.0	1.584962501	5.169925001	2.0	2.584962501	1.0	3.321928095	4.392317423	3.700439718	7.965784285	0.0	5.700439718	5.357552005	4.169925001	3.321928095	2.0	2.807354922	1.584962501	6.14974712	2.0	8.607330314	0.0	7.754887502	3.321928095	0.0	3.321928095	1.584962501	3.0	2.321928095	10.52160044	1.0	4.169925001	3.321928095	1.0	1.584962501	4.087462841	4.247927513	3.169925001	1.0	0.0	0
4.95419631	4.700439718	2.584962501	2.321928095	1.0	1.584962501	1.0	2.807354922	3.0	0.0	5.209453366	1.0	2.0	2.321928095	2.0	2.0	4.700439718	8.807354922	4.459431619	13.46186309	5.0	3.321928095	1.0	0.0	4.321928095	0.0	5.554588852	3.459431619	2.584962501	2.321928095	3.321928095	2.321928095	1.0	3.459431619	0.0	2.0	3.321928095	5.857980995	1.0	6.129283017	3.906890596	1.0	1.0	2.321928095	4.0	3.0	0.0	0.0	0
9.786269628	4.459431619	1.0	2.321928095	0.0	1.584962501	0.0	0.0	2.0	1.584962501	3.584962501	1.0	0.0	0.0	1.584962501	4.459431619	7.0	7.06608919	3.807354922	4.0	3.169925001	4.857980995	1.0	1.584962501	0.0	0.0	2.584962501	1.0	4.807354922	2.0	3.584962501	0.0	6.475733431	4.169925001	0.0	4.459431619	1.0	1.0	1.0	1.584962501	1.0	1.584962501	1.0	10.05663772	5.781359714	0.0	2.321928095	0.0	0
2.0	4.0	5.0	1.0	2.321928095	1.584962501	3.700439718	5.459431619	2.0	5.614709844	4.523561956	0.0	1.584962501	3.906890596	3.0	2.321928095	2.584962501	6.614709844	1.584962501	2.584962501	8.164906927	6.022367813	2.0	1.0	2.0	2.0	5.087462841	3.700439718	0.0	2.807354922	3.0	2.321928095	7.50779464	3.807354922	2.584962501	10.263987118875	2.807354922	0.0	1.0	4.906890596	3.459431619	2.807354922	1.584962501	4.0	7.366322214	3.169925001	4.321928095	3.0	1
2.0	3.459431619	5.209453366	6.0	2.0	0.0	4.0	1.0	2.807354922	0.0	5.0	1.584962501	7.826548487	1.0	1.0	3.807354922	2.321928095	6.266786541	1.0	3.321928095	3.807354922	5.044394119	4.247927513	2.321928095	2.0	0.0	8.060695932	0.0	7.499845887	1.584962501	2.807354922	1.584962501	1.0	2.0	4.95419631	2.321928095	1.0	5.209453366	3.0	3.807354922	2.321928095	1.0	1.584962501	7.994353437	1.584962501	1.584962501	1.0	0.0	1
2.321928095	3.169925001	3.321928095	1.584962501	7.941165625375001	0.0	2.584962501	0.0	1.0	1.0	5.129283017	3.0	5.977279923	0.0	2.321928095	4.64385619	1.584962501	8.426264755	4.247927513	1.0	3.459431619	2.584962501	1.0	0.0	3.700439718	1.584962501	6.554588852	0.0	3.807354922	2.0	0.0	2.584962501	1.0	2.0	0.0	1.584962501	1.0	1.584962501	1.0	5.169925001	0.0	0.0	2.0	3.584962501	1.0	2.584962501	1.0	1.0	1
5.700439718	6.700439718	8.339850003	3.169925001	4.247927513	4.0	5.0	5.977279923	4.584962501	1.0	6.459431619	1.0	4.700439718	4.64385619	5.523561956	2.584962501	3.0	7.882643049	5.321928095	5.832890014	5.781359714	5.285402219	6.303780748	2.807354922	5.930737338	4.0	7.592457037	3.584962501	9.6794801	3.321928095	2.584962501	4.95419631	5.357552005	5.459431619	6.539158811	4.087462841	4.321928095	3.0	3.807354922	4.584962501	3.169925001	2.584962501	6.022367813	7.108524457	4.459431619	3.700439718	3.0	3.584962501	1
7.417852515	7.820178962	10.77889848	5.285402219	4.700439718	4.584962501	4.087462841	7.491853096	9.525520809	0.0	6.882643049	2.0	4.169925001	5.087462841	5.614709844	4.169925001	1.584962501	9.204571144	7.06608919	3.700439718	7.209453366	6.942514505	6.321928095	2.321928095	6.339850003	0.0	7.357552005	1.584962501	5.0	1.584962501	1.584962501	5.754887502	4.64385619	1.584962501	9.947912451625001	7.839203788	4.64385619	1.0	3.169925001	7.665335917	2.0	4.798009748749999	7.714245518	5.882643049	3.584962501	0.0	3.700439718	4.321928095	1
7.894817763	6.475733431	1.584962501	3.169925001	1.584962501	2.0	1.584962501	6.781359714	5.169925001	2.807354922	2.321928095	1.584962501	1.0	2.584962501	2.0	2.0	5.5473687510000005	7.686500527	2.321928095	1.584962501	6.209453366	5.807354922	3.700439718	1.0	2.0	3.584962501	6.614709844	3.0	7.483815777	0.0	3.169925001	3.0	2.321928095	2.807354922	2.807354922	1.0	0.0	0.0	0.0	5.044394119	3.169925001	1.584962501	1.0	6.087462841	2.584962501	1.584962501	1.0	0.0	1
4.459431619	6.06608919	9.317412614	4.169925001	1.584962501	4.807354922	5.700439718	4.857980995	4.459431619	2.321928095	7.794415866	1.0	8.86727874	2.584962501	5.930737338	3.0	2.0	8.807354922	3.584962501	3.321928095	4.523561956	3.459431619	5.169925001	2.321928095	6.700439718	3.906890596	7.0	1.0	4.169925001	2.807354922	3.906890596	5.129283017	3.906890596	5.169925001	8.238404739	5.209453366	4.523561956	2.321928095	3.321928095	7.569855608	2.807354922	1.0	5.209453366	3.906890596	6.266786541	4.0	2.0	2.321928095	1
4.247927513	3.0	5.491853096	2.0	2.807354922	1.584962501	1.0	1.0	1.0	2.0	4.321928095	0.0	1.0	0.0	2.0	8.8732736525	3.584962501	7.022367813	2.807354922	3.700439718	4.321928095	2.584962501	9.174925683	2.321928095	5.832890014	2.321928095	3.321928095	0.0	9.184875343	1.584962501	2.807354922	4.700439718	1.0	2.0	2.807354922	0.0	2.0	4.584962501	3.169925001	1.0	2.584962501	0.0	0.0	5.700439718	0.0	1.584962501	1.584962501	3.169925001	1
4.459431619	5.781359714	7.199672345	3.459431619	2.0	3.459431619	9.060695932	3.700439718	3.584962501	0.0	5.209453366	0.0	5.321928095	1.0	4.392317423	1.0	2.807354922	8.77148947	4.700439718	4.087462841	7.257387843	4.0	4.087462841	3.584962501	6.918863237	1.0	7.515699838	1.0	3.459431619	2.0	3.0	4.523561956	4.0	3.584962501	7.06608919	2.0	1.584962501	2.807354922	7.50779464	5.523561956	4.906890596	1.0	4.247927513	7.076815597	3.321928095	1.584962501	1.0	3.459431619	1
4.523561956	3.807354922	2.584962501	3.906890596	2.321928095	1.584962501	2.0	3.906890596	2.0	6.491853096	7.73470962	1.584962501	2.0	4.754887502	4.087462841	3.807354922	1.584962501	7.294620749	0.0	3.321928095	2.807354922	0.0	3.321928095	1.0	3.169925001	2.584962501	5.209453366	2.584962501	1.584962501	1.584962501	2.321928095	2.321928095	3.0	3.584962501	3.169925001	4.754887502	2.0	1.584962501	0.0	7.409390936	0.0	0.0	3.169925001	1.0	3.584962501	2.0	3.169925001	0.0	1
2.584962501	5.087462841	7.169925001	1.0	4.584962501	1.584962501	5.882643049	2.807354922	4.0	1.0	6.832890014	1.584962501	1.584962501	2.584962501	6.266786541	2.584962501	1.0	7.894817763	2.321928095	4.392317423	5.392317423	2.584962501	0.0	2.321928095	3.807354922	1.584962501	4.700439718	3.0	1.0	2.0	4.523561956	4.64385619	5.247927513	4.0	2.321928095	4.700439718	2.584962501	3.906890596	3.321928095	3.807354922	1.0	1.0	2.807354922	12.444612612499999	7.348728154	3.169925001	2.321928095	0.0	1
2.807354922	4.459431619	4.64385619	3.321928095	4.0	4.169925001	3.0	5.321928095	3.0	4.857980995	5.906890596	0.0	2.321928095	2.0	2.321928095	5.857980995	3.0	7.257387843	5.727920455	3.906890596	6.882643049	2.321928095	1.584962501	1.0	4.523561956	3.459431619	4.95419631	1.584962501	7.845490051	4.247927513	3.906890596	2.807354922	5.727920455	2.321928095	2.321928095	6.599912842	2.0	1.0	3.700439718	2.807354922	2.584962501	2.0	3.0	7.787902559	4.321928095	2.321928095	6.392317423	3.459431619	1
2.584962501	4.169925001	5.0	2.0	0.0	1.0	1.0	1.584962501	2.584962501	1.0	5.700439718	0.0	12.31656439	0.0	1.584962501	5.807354922	1.0	7.50779464	1.0	3.906890596	4.321928095	1.584962501	9.136991112	1.584962501	1.0	1.584962501	7.076815597	0.0	6.392317423	3.169925001	0.0	5.882643049	1.584962501	0.0	3.807354922	0.0	0.0	6.714245518	2.321928095	1.584962501	3.169925001	0.0	2.584962501	1.0	3.0	1.0	1.584962501	2.0	1
2.321928095	4.087462841	6.129283017	3.807354922	1.584962501	4.321928095	3.0	6.714245518	2.0	4.169925001	8.861086906	2.584962501	11.92777796	1.0	3.0	8.84862294	2.321928095	9.121533517	5.209453366	4.754887502	7.06608919	4.087462841	9.194756854	1.584962501	3.584962501	1.584962501	5.087462841	2.321928095	10.13442632	4.392317423	5.781359714	5.95419631	3.459431619	3.0	2.321928095	2.0	5.906890596	7.813781191	9.9624062525	4.807354922	8.381126122249999	0.0	4.087462841	4.807354922	5.807354922	3.906890596	2.321928095	4.169925001	1
2.321928095	3.321928095	1.584962501	2.0	4.169925001	5.357552005	5.129283017	5.614709844	1.584962501	4.087462841	5.523561956	1.0	1.584962501	0.0	3.807354922	2.584962501	3.169925001	9.949826711	4.754887502	12.469190618999999	5.129283017	6.303780748	3.321928095	0.0	3.321928095	0.0	5.523561956	5.0	3.169925001	2.584962501	3.459431619	1.0	2.321928095	3.169925001	1.584962501	3.906890596	4.169925001	8.451211112	0.0	4.807354922	3.584962501	1.0	1.584962501	5.584962501	9.082149041	2.0	2.321928095	2.584962501	1
3.700439718	4.087462841	2.584962501	2.584962501	4.906890596	2.0	3.321928095	2.807354922	2.321928095	3.700439718	5.169925001	5.882643049	2.321928095	2.584962501	1.0	7.189824559	2.584962501	6.426264755	2.584962501	8.596189756	4.0	4.321928095	2.321928095	1.584962501	2.584962501	1.0	5.321928095	2.0	6.658211483	2.0	4.0	2.321928095	4.95419631	3.459431619	1.584962501	8.991521846	2.0	2.321928095	1.584962501	3.700439718	2.0	1.0	2.807354922	12.444612612499999	7.303780748	2.807354922	2.584962501	2.807354922	1
8.4352063115	3.321928095	1.584962501	6.357552005	7.941165625375001	7.841213351	9.85280391125	8.359214237875001	6.475733431	5.321928095	9.243585031875	6.318609376875001	1.584962501	7.732204364625	9.5	4.459431619	3.807354922	11.925172311499999	8.95891448	11.41679753	9.776687778000001	10.608151416	1.0	5.518387305	10.851098221874999	6.271135296000001	2.584962501	6.0	0.0	0.0	3.459431619	7.699991584374999	8.534456578750001	6.518387305	0.0	8.54689446	7.9515653025	2.321928095	5.584962501	8.886031803875	8.381126122249999	4.798009748749999	7.995829901	2.0	9.997184271624999	4.6409435535	6.942514505	6.4248125025	1
5.754887502	4.754887502	2.321928095	2.0	2.807354922	7.636624621	4.700439718	4.169925001	2.0	7.247927513	6.942514505	2.0	3.0	3.906890596	5.0	1.0	1.0	7.714245518	3.321928095	5.321928095	8.957102042	8.28077077	2.321928095	2.584962501	4.087462841	3.906890596	6.50779464	2.321928095	2.0	3.700439718	3.321928095	3.584962501	2.807354922	5.584962501	1.584962501	5.64385619	4.523561956	1.584962501	0.0	3.169925001	0.0	3.0	3.807354922	3.906890596	9.997184271624999	3.584962501	5.426264755	6.4248125025	1
2.0	6.14974712	4.584962501	4.64385619	2.321928095	1.584962501	3.321928095	3.459431619	2.0	4.321928095	6.554588852	3.321928095	4.087462841	2.584962501	3.700439718	5.087462841	2.321928095	6.459431619	2.584962501	4.247927513	4.857980995	2.807354922	2.584962501	2.321928095	3.584962501	3.459431619	6.700439718	2.807354922	4.700439718	4.0	3.169925001	5.0	5.357552005	3.584962501	1.584962501	3.906890596	3.459431619	0.0	1.0	5.209453366	2.584962501	0.0	3.169925001	3.584962501	8.233619677	3.459431619	2.321928095	1.584962501	1
3.584962501	3.0	5.426264755	2.584962501	4.64385619	0.0	0.0	0.0	3.0	1.0	2.321928095	2.584962501	8.77807713	1.0	1.0	0.0	3.0	9.348728154	2.321928095	1.584962501	2.584962501	10.14974712	1.0	1.584962501	3.0	0.0	6.794415866	0.0	5.357552005	0.0	1.584962501	0.0	3.584962501	1.0	4.392317423	3.459431619	0.0	5.554588852	1.0	3.169925001	0.0	1.584962501	1.584962501	0.0	4.64385619	0.0	0.0	4.087462841	1
7.312882955	5.754887502	8.060695932	7.8048202374999995	6.044394119	6.727920455	4.459431619	8.359214237875001	4.169925001	2.0	7.257387843	2.807354922	11.93184554	4.169925001	5.0	0.0	2.0	8.939579214	6.169925001	7.22881869	7.714245518	8.426264755	6.209453366	4.754887502	7.693486957	4.459431619	5.754887502	3.906890596	7.434628228	2.0	3.906890596	3.700439718	6.321928095	6.518387305	3.700439718	7.658211483	5.930737338	3.321928095	4.807354922	5.554588852	5.882643049	4.798009748749999	7.995829901	6.781359714	5.087462841	4.584962501	3.700439718	3.169925001	1
3.700439718	5.727920455	8.266786541	3.321928095	2.321928095	1.0	1.584962501	2.584962501	6.108524457	2.0	2.584962501	3.0	2.0	3.584962501	2.0	2.807354922	3.584962501	9.164906927	1.584962501	3.0	5.523561956	7.409390936	2.807354922	1.0	5.169925001	0.0	6.62935662	0.0	10.53235593	1.0	2.807354922	1.584962501	2.0	1.0	6.266786541	1.0	0.0	2.321928095	3.169925001	5.554588852	4.807354922	1.0	1.584962501	3.321928095	3.584962501	2.0	1.0	1.584962501	1
1.584962501	2.584962501	4.0	1.0	3.584962501	1.584962501	3.906890596	2.0	1.0	4.321928095	6.491853096	2.0	2.321928095	0.0	3.321928095	0.0	2.0	6.247927513	6.189824559	10.82495874	4.247927513	3.807354922	1.0	1.584962501	3.584962501	1.584962501	3.700439718	0.0	0.0	2.0	4.523561956	3.0	2.321928095	2.0	2.321928095	2.0	3.700439718	3.700439718	2.321928095	2.0	4.087462841	0.0	0.0	2.584962501	6.807354922	1.584962501	1.0	2.0	1
4.169925001	5.672425342	7.607330314	4.321928095	0.0	2.807354922	3.169925001	4.523561956	4.0	2.321928095	5.129283017	2.321928095	6.392317423	2.584962501	3.0	4.584962501	3.169925001	8.6794801	3.169925001	4.169925001	4.0	4.807354922	5.0	3.321928095	4.0	1.0	5.672425342	3.584962501	14.0944116045	4.523561956	4.95419631	3.906890596	2.584962501	2.0	5.044394119	0.0	3.584962501	5.209453366	3.459431619	6.0	5.209453366	1.584962501	4.584962501	4.247927513	3.169925001	0.0	3.169925001	4.64385619	1
7.098032083	8.154818109	10.18611424	5.169925001	7.941165625375001	4.700439718	5.857980995	7.672425342	8.392317423	3.459431619	8.400879436	3.0	1.584962501	5.832890014	5.523561956	2.0	3.0	10.66711154	5.977279923	5.832890014	6.189824559	6.491853096	5.044394119	3.169925001	6.714245518	2.321928095	3.459431619	1.0	4.906890596	1.0	0.0	7.699991584374999	3.459431619	3.169925001	6.87036472	5.672425342	5.459431619	2.321928095	4.0	7.95419631	5.0	4.321928095	7.672425342	2.0	3.169925001	2.584962501	2.807354922	3.584962501	1
6.087462841	7.285402219	2.321928095	2.584962501	2.807354922	4.459431619	5.321928095	1.584962501	8.857980995	3.700439718	4.807354922	1.0	2.584962501	1.584962501	2.0	1.0	3.321928095	6.768184325	3.584962501	3.169925001	6.569855608	5.044394119	3.459431619	1.584962501	3.459431619	1.584962501	4.247927513	1.0	1.0	1.584962501	2.321928095	1.584962501	2.0	2.807354922	1.584962501	2.0	4.169925001	6.087462841	1.0	4.64385619	3.700439718	1.584962501	1.584962501	2.807354922	4.0	2.0	3.807354922	0.0	1
3.169925001	4.087462841	4.392317423	2.0	3.700439718	2.584962501	2.807354922	2.807354922	3.0	2.807354922	3.584962501	1.584962501	1.584962501	2.584962501	2.321928095	0.0	1.584962501	7.658211483	2.0	3.584962501	5.285402219	4.392317423	2.321928095	2.807354922	6.426264755	2.0	4.392317423	1.584962501	2.0	2.321928095	3.0	0.0	3.807354922	1.584962501	5.087462841	2.807354922	3.169925001	3.321928095	2.807354922	3.584962501	0.0	1.0	2.584962501	0.0	5.832890014	0.0	1.0	0.0	1
3.169925001	2.321928095	6.832890014	1.584962501	1.0	2.807354922	2.0	6.0	0.0	5.614709844	5.491853096	1.584962501	2.0	5.614709844	1.0	8.8732736525	2.0	7.400879436	2.584962501	5.169925001	4.700439718	4.087462841	0.0	1.584962501	0.0	4.857980995	5.392317423	3.321928095	5.285402219	1.584962501	4.459431619	3.321928095	1.584962501	3.321928095	5.044394119	4.584962501	1.0	5.672425342	5.285402219	4.523561956	3.169925001	2.807354922	3.807354922	3.169925001	4.247927513	1.0	4.169925001	2.321928095	1
8.4352063115	5.0	9.355351096	3.321928095	3.459431619	5.672425342	8.303780748	4.087462841	6.06608919	1.0	5.169925001	1.0	2.0	3.700439718	6.820178962	8.8732736525	5.5473687510000005	11.32530546	2.584962501	7.257387843	5.392317423	8.321928095	2.584962501	1.584962501	8.515699838	1.584962501	3.321928095	2.0	2.0	1.584962501	4.754887502	5.169925001	4.087462841	4.321928095	4.247927513	3.584962501	2.321928095	3.0	4.95419631	3.807354922	3.321928095	2.584962501	4.95419631	8.405141463	5.700439718	1.584962501	2.321928095	2.321928095	1
8.4352063115	2.584962501	2.321928095	1.0	2.807354922	1.0	1.0	2.0	0.0	3.321928095	5.169925001	6.318609376875001	1.0	2.321928095	1.0	7.982993575	5.5473687510000005	9.194756854	4.169925001	6.62935662	5.285402219	4.0	2.321928095	1.0	6.108524457	1.0	6.832890014	2.0	4.754887502	1.0	1.0	0.0	2.584962501	1.584962501	2.321928095	2.0	1.0	5.584962501	0.0	5.357552005	1.584962501	2.0	1.584962501	5.285402219	3.807354922	2.0	2.0	3.321928095	1
2.0	4.754887502	1.0	2.321928095	2.807354922	2.321928095	5.781359714	0.0	5.321928095	1.584962501	5.64385619	2.321928095	4.321928095	1.584962501	5.129283017	0.0	1.584962501	7.14974712	4.906890596	8.696967526	3.321928095	3.584962501	6.06608919	1.0	2.0	2.321928095	4.247927513	2.584962501	2.807354922	2.0	2.0	4.0	2.0	2.321928095	1.584962501	1.584962501	2.321928095	11.08214904	1.0	5.321928095	1.0	1.0	3.0	1.584962501	3.0	3.459431619	3.700439718	2.807354922	1
3.807354922	3.906890596	4.906890596	3.321928095	6.50779464	3.321928095	6.14974712	4.700439718	3.0	3.169925001	6.409390936	2.0	5.523561956	6.0	3.807354922	1.0	2.584962501	9.290018847	4.087462841	4.95419631	5.044394119	4.523561956	4.0	3.169925001	5.614709844	3.906890596	6.87036472	2.0	3.321928095	3.169925001	3.0	3.321928095	2.584962501	3.807354922	2.807354922	2.584962501	4.169925001	3.906890596	2.0	5.426264755	0.0	1.0	3.807354922	3.700439718	1.584962501	3.169925001	1.584962501	0.0	1
3.807354922	8.7691415605	4.247927513	6.169925001	6.794415866	5.906890596	0.0	3.459431619	9.818609376875001	8.653912714625	3.700439718	4.392317423	1.0	3.807354922	1.0	0.0	0.0	4.399195789499999	6.129283017	6.247927513	1.584962501	4.64385619	6.554588852	5.518387305	7.577428828	3.321928095	4.0	1.584962501	1.584962501	4.6409435535	6.209453366	3.321928095	8.534456578750001	4.247927513	4.523561956	0.0	1.0	0.0	4.95419631	5.857980995	4.169925001	0.0	2.0	0.0	7.523561956	0.0	0.0	6.4248125025	1
5.169925001	8.672425342	3.459431619	7.8048202374999995	2.584962501	3.459431619	2.584962501	4.857980995	3.700439718	8.653912714625	6.491853096	2.807354922	7.426264755	3.807354922	3.169925001	4.087462841	1.0	10.56128795	5.0	6.64385619	3.700439718	7.339850003	4.247927513	2.0	7.159871337	4.392317423	6.266786541	0.0	4.857980995	3.169925001	2.584962501	5.882643049	8.022367813	4.392317423	1.0	1.584962501	3.807354922	3.0	6.0	4.321928095	4.321928095	3.0	3.807354922	0.0	2.807354922	2.0	0.0	3.0	1
6.285402219	2.584962501	3.169925001	4.169925001	0.0	2.321928095	0.0	3.321928095	0.0	0.0	4.247927513	3.321928095	11.46658634	1.584962501	0.0	0.0	4.169925001	10.35314683	0.0	6.882643049	7.21916852	0.0	5.672425342	0.0	5.906890596	1.584962501	5.64385619	1.584962501	3.0	0.0	1.0	7.699991584374999	0.0	2.0	2.0	1.0	0.0	6.442943496	5.832890014	7.257387843	5.129283017	2.0	3.584962501	0.0	3.0	1.584962501	2.584962501	2.0	1
2.807354922	2.0	3.807354922	1.0	3.459431619	4.247927513	5.491853096	1.0	1.584962501	3.169925001	6.266786541	1.0	2.584962501	0.0	3.700439718	1.0	2.0	9.632995197	4.321928095	9.729620744	5.169925001	1.584962501	0.0	2.0	1.584962501	3.584962501	3.700439718	0.0	8.169925001	1.0	3.0	2.0	4.700439718	2.321928095	4.754887502	10.263987118875	2.584962501	4.169925001	5.129283017	4.459431619	3.321928095	2.584962501	2.321928095	9.539158811	8.379378367	2.0	2.0	2.0	1
2.0	2.807354922	1.584962501	3.321928095	5.672425342	3.169925001	3.459431619	4.64385619	4.087462841	6.0	6.554588852	5.672425342	3.584962501	4.321928095	1.0	2.584962501	2.0	5.459431619	3.906890596	4.584962501	6.108524457	3.321928095	3.807354922	0.0	2.807354922	2.0	4.321928095	2.321928095	6.62935662	2.0	2.321928095	1.584962501	3.906890596	1.0	1.584962501	7.820178962	2.584962501	2.321928095	2.0	7.06608919	4.64385619	0.0	1.0	3.321928095	5.357552005	1.0	1.0	0.0	1
4.64385619	4.0	4.087462841	2.0	1.584962501	0.0	5.247927513	3.700439718	2.807354922	0.0	5.727920455	1.584962501	1.584962501	1.584962501	5.321928095	2.584962501	3.807354922	7.888743249	2.807354922	9.098032083	5.781359714	4.321928095	2.584962501	2.0	2.321928095	1.0	7.781359714	1.0	9.131856961	1.0	2.807354922	3.906890596	2.0	3.807354922	3.906890596	1.584962501	0.0	5.392317423	2.0	5.700439718	3.0	2.0	3.584962501	0.0	3.169925001	2.807354922	0.0	0.0	1
1.584962501	5.95419631	7.451211112	3.169925001	4.584962501	4.087462841	7.614709844	5.357552005	1.0	6.807354922	2.321928095	0.0	0.0	1.0	7.442943496	0.0	0.0	10.23720996	3.906890596	7.924812504	4.754887502	1.584962501	0.0	1.0	8.257387843	3.169925001	3.321928095	1.0	0.0	4.169925001	4.169925001	3.169925001	7.994353437	1.584962501	2.807354922	10.263987118875	5.554588852	0.0	4.321928095	5.930737338	2.321928095	1.584962501	4.700439718	7.864186145	7.321928095	0.0	3.906890596	2.584962501	1
4.392317423	3.459431619	2.584962501	4.523561956	4.169925001	3.584962501	2.0	5.781359714	2.584962501	1.584962501	4.906890596	0.0	3.807354922	3.584962501	0.0	1.0	2.321928095	7.209453366	6.539158811	3.459431619	6.459431619	6.475733431	2.584962501	1.0	3.169925001	2.807354922	1.584962501	0.0	0.0	1.584962501	2.321928095	3.584962501	6.807354922	4.0	0.0	3.0	3.169925001	0.0	0.0	5.700439718	4.247927513	4.0	5.392317423	2.807354922	4.321928095	3.169925001	2.321928095	2.321928095	1
5.672425342	4.857980995	4.64385619	2.321928095	1.0	2.584962501	4.64385619	2.584962501	3.169925001	1.0	4.64385619	3.807354922	3.906890596	1.584962501	4.807354922	2.0	4.584962501	11.37991982	1.584962501	7.044394119	4.321928095	2.584962501	6.87036472	1.584962501	3.700439718	1.584962501	8.566054038	3.169925001	8.614709844	2.0	3.906890596	2.807354922	1.584962501	2.0	2.0	1.0	1.0	9.556506055	2.584962501	7.554588852	2.0	2.0	2.584962501	2.321928095	2.0	0.0	2.584962501	0.0	1
2.807354922	5.727920455	1.0	3.807354922	4.584962501	0.0	2.321928095	1.584962501	2.807354922	3.700439718	3.906890596	3.321928095	6.569855608	2.0	2.0	0.0	2.0	6.977279923	4.087462841	3.584962501	3.584962501	4.95419631	6.409390936	0.0	2.807354922	1.584962501	7.409390936	3.584962501	2.584962501	0.0	1.584962501	1.0	3.700439718	4.247927513	2.0	3.700439718	2.321928095	5.491853096	0.0	2.321928095	0.0	1.584962501	1.584962501	8.499845887	4.392317423	0.0	7.751099295	0.0	1
4.087462841	5.727920455	4.169925001	1.0	1.0	3.0	4.459431619	3.906890596	2.584962501	1.584962501	5.044394119	0.0	5.977279923	2.321928095	5.044394119	0.0	3.584962501	7.022367813	1.584962501	4.247927513	5.0	2.0	4.584962501	1.584962501	3.169925001	2.0	6.882643049	0.0	5.044394119	2.321928095	3.584962501	3.807354922	1.584962501	3.169925001	2.584962501	1.0	2.321928095	6.266786541	3.321928095	2.584962501	2.321928095	1.0	3.321928095	0.0	3.807354922	2.584962501	0.0	0.0	1
3.906890596	4.247927513	4.807354922	3.584962501	1.0	2.321928095	4.0	4.169925001	1.584962501	1.584962501	5.807354922	1.584962501	9.47370575	3.459431619	4.857980995	2.321928095	2.807354922	7.515699838	3.807354922	11.77889848	6.459431619	2.0	5.554588852	2.584962501	3.0	3.321928095	7.348728154	2.321928095	7.383704292	3.321928095	6.459431619	3.0	0.0	4.087462841	2.0	3.0	3.0	7.499845887	1.0	1.584962501	0.0	2.321928095	3.459431619	3.0	3.700439718	0.0	2.321928095	4.857980995	1
3.0	4.392317423	2.321928095	4.321928095	2.321928095	2.584962501	3.321928095	1.0	5.491853096	5.169925001	5.584962501	0.0	1.0	5.087462841	3.584962501	1.584962501	1.584962501	7.044394119	4.459431619	4.700439718	3.906890596	1.584962501	1.0	1.584962501	2.0	1.584962501	4.857980995	3.321928095	1.584962501	1.0	0.0	1.584962501	2.321928095	2.321928095	0.0	3.584962501	1.0	1.584962501	0.0	1.0	3.169925001	1.0	1.584962501	3.700439718	8.891783703	2.0	0.0	2.0	1
5.209453366	4.169925001	9.882643049	4.247927513	1.584962501	3.0	5.614709844	4.906890596	2.321928095	1.584962501	6.0	1.0	3.0	3.169925001	5.95419631	1.0	2.321928095	8.060695932	2.584962501	6.459431619	6.614709844	0.0	4.584962501	2.584962501	4.459431619	3.700439718	7.64385619	1.584962501	7.988684687	2.321928095	3.459431619	3.169925001	1.584962501	4.807354922	2.321928095	2.584962501	4.087462841	8.413627929	3.0	7.839203788	2.0	1.0	4.087462841	3.321928095	4.247927513	3.321928095	1.584962501	4.700439718	1
1.584962501	3.700439718	7.794415866	2.0	1.0	1.0	2.0	0.0	2.321928095	0.0	5.930737338	2.321928095	12.54544718	0.0	1.0	8.8732736525	1.0	7.942514505	1.584962501	7.276124405	2.321928095	5.95419631	2.807354922	1.0	1.0	2.807354922	7.044394119	0.0	10.88722062	2.807354922	2.807354922	3.584962501	1.0	2.0	0.0	2.807354922	1.0	1.0	4.64385619	3.807354922	6.832890014	2.0	1.584962501	2.584962501	2.807354922	0.0	1.0	2.0	1
3.169925001	4.459431619	2.0	4.0	2.807354922	2.0	4.807354922	2.321928095	3.0	6.832890014	7.599912842	1.584962501	0.0	2.321928095	5.0	7.807354922	1.0	7.303780748	7.169925001	6.22881869	3.0	2.584962501	0.0	1.0	2.584962501	1.0	2.321928095	3.0	0.0	1.0	2.0	2.321928095	2.321928095	2.584962501	0.0	4.321928095	2.321928095	0.0	1.0	5.426264755	0.0	1.0	0.0	5.357552005	9.997184271624999	2.321928095	2.0	0.0	1
3.321928095	4.459431619	4.169925001	2.807354922	1.584962501	2.0	4.087462841	2.584962501	3.807354922	2.584962501	4.906890596	1.584962501	3.459431619	1.584962501	4.95419631	0.0	2.807354922	8.294620749	2.807354922	9.426264755	6.807354922	3.0	4.321928095	4.584962501	2.807354922	2.0	7.357552005	1.0	2.0	1.584962501	3.169925001	2.321928095	2.807354922	3.0	1.0	1.584962501	0.0	4.523561956	4.807354922	4.754887502	3.0	2.0	3.321928095	9.449148645	2.321928095	2.321928095	3.459431619	1.0	1
5.426264755	5.882643049	6.930737338	4.906890596	2.584962501	3.169925001	2.0	4.700439718	4.906890596	0.0	5.209453366	2.0	7.442943496	2.807354922	3.700439718	2.0	2.584962501	8.361943774	4.459431619	1.584962501	5.584962501	4.584962501	3.807354922	1.584962501	4.857980995	2.584962501	8.388017285	2.807354922	7.592457037	2.321928095	3.807354922	3.169925001	1.0	3.807354922	8.06608919	2.0	2.807354922	0.0	0.0	4.64385619	3.321928095	3.0	5.247927513	4.247927513	2.807354922	3.906890596	1.0	1.0	1
7.417852515	6.189824559	4.584962501	4.247927513	1.584962501	2.321928095	5.044394119	4.247927513	5.357552005	2.584962501	6.022367813	4.321928095	7.948367232	4.321928095	6.06608919	2.321928095	3.321928095	8.383704292	3.321928095	5.95419631	3.906890596	3.700439718	4.857980995	3.584962501	4.087462841	5.832890014	8.599912842	1.584962501	5.857980995	2.0	6.357552005	6.658211483	3.459431619	6.266786541	2.0	4.95419631	4.459431619	2.321928095	3.807354922	4.392317423	4.754887502	1.0	4.754887502	4.0	3.906890596	3.700439718	1.0	4.392317423	1
4.754887502	5.554588852	7.64385619	4.64385619	2.0	4.906890596	6.820178962	6.781359714	5.554588852	6.988684687	6.022367813	1.0	1.0	4.95419631	6.523561956	1.0	1.584962501	10.33091688	7.417852515	7.672425342	4.247927513	5.754887502	1.0	3.459431619	8.447083226	2.321928095	4.087462841	2.807354922	1.584962501	1.0	3.459431619	5.129283017	2.807354922	4.169925001	3.169925001	5.129283017	4.087462841	3.169925001	5.285402219	6.794415866	4.95419631	3.807354922	7.199672345	6.06608919	8.098032083	2.0	4.523561956	1.584962501	1
1.584962501	2.0	4.64385619	2.321928095	3.169925001	1.584962501	2.321928095	4.087462841	7.375039431	3.700439718	4.087462841	1.0	3.321928095	5.285402219	2.584962501	0.0	1.0	4.754887502	5.64385619	4.169925001	3.169925001	3.0	7.607330314	1.0	0.0	5.95419631	5.523561956	1.0	1.0	2.321928095	0.0	2.0	2.807354922	0.0	6.129283017	1.584962501	2.584962501	1.0	0.0	3.807354922	0.0	1.0	2.584962501	5.321928095	6.022367813	2.584962501	6.375039431	3.0	1
3.906890596	4.392317423	5.584962501	3.584962501	1.0	3.700439718	2.584962501	4.0	2.807354922	4.169925001	3.169925001	1.0	1.584962501	0.0	2.0	2.807354922	3.0	7.607330314	4.169925001	7.400879436	7.129283017	2.321928095	1.584962501	1.0	5.087462841	2.0	6.022367813	1.0	4.95419631	2.0	2.0	0.0	0.0	2.0	5.044394119	3.700439718	0.0	4.95419631	1.584962501	3.0	3.0	0.0	1.584962501	2.584962501	3.459431619	1.584962501	3.0	1.0	1
4.392317423	3.584962501	4.169925001	2.321928095	4.321928095	4.0	2.0	2.584962501	3.459431619	2.321928095	4.906890596	3.459431619	4.087462841	0.0	2.0	5.491853096	4.584962501	6.64385619	1.584962501	4.807354922	6.22881869	5.169925001	2.807354922	0.0	2.584962501	5.64385619	8.30833903	1.584962501	3.321928095	1.0	3.169925001	1.0	4.523561956	1.584962501	4.523561956	6.129283017	1.0	1.0	4.95419631	2.807354922	4.523561956	1.584962501	2.807354922	12.444612612499999	6.0	2.584962501	1.0	1.0	1
7.607330314	7.577428828	11.66088727	6.988684687	4.169925001	5.0	5.584962501	7.727920455	9.525520809	2.807354922	6.523561956	4.247927513	5.129283017	3.584962501	4.857980995	1.584962501	1.584962501	7.339850003	6.977279923	8.491853096	7.276124405	6.50779464	4.321928095	2.807354922	7.417852515	1.584962501	5.672425342	3.584962501	6.14974712	2.584962501	1.0	6.169925001	4.700439718	2.0	9.947912451625001	2.584962501	5.459431619	2.584962501	2.807354922	7.257387843	4.523561956	4.798009748749999	7.995829901	1.584962501	4.754887502	2.0	2.0	3.0	1
3.169925001	4.584962501	3.0	5.209453366	3.321928095	0.0	0.0	3.321928095	2.0	6.614709844	5.247927513	3.700439718	1.0	1.0	1.0	0.0	2.807354922	5.169925001	6.392317423	3.459431619	6.14974712	3.906890596	0.0	2.321928095	1.584962501	1.584962501	4.247927513	3.459431619	0.0	3.0	3.906890596	3.700439718	4.95419631	3.321928095	0.0	3.169925001	1.584962501	0.0	0.0	4.392317423	2.321928095	2.0	1.0	6.569855608	8.361943774	3.0	5.882643049	4.906890596	1
5.285402219	7.592457037	8.77807713	6.044394119	4.0	5.906890596	7.754887502	7.129283017	6.247927513	2.321928095	7.857980995	0.0	1.584962501	6.357552005	7.994353437	3.0	3.0	11.925172311499999	4.807354922	6.584962501	5.95419631	7.531381461	5.169925001	5.209453366	8.794415866	4.0	5.95419631	3.459431619	1.0	2.584962501	4.459431619	6.169925001	5.044394119	4.64385619	5.882643049	5.807354922	6.022367813	5.554588852	6.87036472	8.290018847	4.169925001	3.700439718	7.321928095	6.539158811	5.392317423	3.169925001	3.906890596	3.169925001	1
3.807354922	3.700439718	5.554588852	1.584962501	1.584962501	2.321928095	1.0	2.807354922	4.0	1.0	5.491853096	1.0	10.52160044	2.0	3.584962501	5.044394119	2.807354922	7.409390936	0.0	9.736401931	5.930737338	5.285402219	3.906890596	2.807354922	2.584962501	1.0	7.087462841	1.0	10.76652891	2.584962501	4.700439718	3.584962501	2.321928095	1.584962501	3.169925001	3.459431619	1.0	4.247927513	3.807354922	3.0	4.64385619	2.321928095	4.169925001	3.807354922	4.247927513	1.584962501	0.0	1.0	1
3.459431619	4.087462841	7.982993575	2.0	1.0	4.584962501	5.209453366	3.700439718	1.584962501	3.700439718	6.64385619	1.0	1.584962501	2.807354922	5.459431619	0.0	1.584962501	8.247927513	1.0	5.129283017	7.087462841	4.392317423	0.0	3.807354922	5.392317423	4.321928095	5.357552005	1.0	0.0	2.807354922	4.700439718	3.906890596	3.321928095	3.807354922	3.700439718	10.263987118875	3.0	2.0	3.169925001	5.129283017	6.321928095	1.584962501	3.700439718	4.247927513	9.997184271624999	1.584962501	2.321928095	2.321928095	1
5.781359714	3.0	6.392317423	2.807354922	2.0	2.584962501	4.169925001	3.807354922	5.0	0.0	4.523561956	6.318609376875001	9.845490051	2.0	4.087462841	2.321928095	3.0	8.945443836	3.700439718	11.41468524	5.700439718	2.584962501	9.82336724	1.584962501	5.554588852	2.0	6.108524457	1.584962501	6.209453366	2.321928095	1.0	4.321928095	1.0	0.0	6.820178962	3.321928095	2.321928095	3.321928095	4.754887502	5.209453366	3.321928095	0.0	3.459431619	2.321928095	2.807354922	1.0	2.0	3.459431619	1
3.584962501	4.754887502	11.75154406	2.584962501	0.0	1.584962501	4.169925001	3.169925001	2.807354922	1.584962501	4.459431619	3.321928095	6.599912842	3.169925001	4.64385619	1.0	1.584962501	8.727920455	2.321928095	5.321928095	5.781359714	2.321928095	7.721099189	2.321928095	3.321928095	1.584962501	6.754887502	3.459431619	9.64385619	3.169925001	2.321928095	3.906890596	0.0	2.0	2.0	2.807354922	1.584962501	7.531381461	4.0	5.491853096	5.491853096	1.584962501	3.169925001	2.807354922	3.807354922	2.321928095	2.584962501	3.0	1
4.459431619	4.754887502	4.087462841	3.321928095	0.0	1.0	1.584962501	1.0	5.554588852	2.807354922	3.906890596	1.584962501	5.64385619	2.807354922	0.0	2.584962501	4.857980995	4.807354922	5.95419631	5.392317423	8.087462841	8.060695932	2.807354922	1.584962501	5.977279923	2.321928095	4.087462841	0.0	2.0	0.0	5.672425342	3.169925001	3.0	3.584962501	4.321928095	3.0	1.0	0.0	4.584962501	5.781359714	0.0	1.584962501	3.169925001	12.444612612499999	3.169925001	2.0	2.807354922	2.321928095	1
4.459431619	3.906890596	8.714245518	4.321928095	3.169925001	3.169925001	3.807354922	4.857980995	8.082149041	1.0	4.906890596	2.321928095	1.584962501	2.807354922	4.169925001	1.584962501	2.321928095	8.447083226	5.700439718	9.658211483	5.392317423	5.392317423	2.807354922	4.087462841	5.426264755	2.807354922	6.988684687	2.584962501	0.0	2.0	3.0	3.584962501	3.169925001	2.321928095	9.947912451625001	2.807354922	2.807354922	5.754887502	4.584962501	5.727920455	2.584962501	2.807354922	5.285402219	9.447083226	2.807354922	2.321928095	3.0	2.321928095	1
3.169925001	5.584962501	5.930737338	2.807354922	2.321928095	2.321928095	6.672425342	4.95419631	4.321928095	4.087462841	5.169925001	2.321928095	1.584962501	1.0	4.523561956	2.807354922	2.321928095	7.64385619	2.321928095	4.087462841	6.339850003	4.321928095	1.0	1.584962501	3.0	2.321928095	7.011227255	2.0	3.700439718	3.169925001	3.321928095	3.321928095	3.807354922	2.584962501	1.584962501	6.108524457	2.807354922	4.807354922	1.0	4.584962501	3.321928095	0.0	1.584962501	5.247927513	5.882643049	1.584962501	1.0	2.321928095	1
5.392317423	5.727920455	7.562242424	4.64385619	3.169925001	3.459431619	4.857980995	5.357552005	5.95419631	4.087462841	5.459431619	4.087462841	5.0	3.584962501	4.321928095	4.247927513	4.087462841	8.665335917	4.584962501	3.807354922	5.807354922	4.0	5.129283017	4.584962501	5.426264755	4.523561956	6.700439718	3.807354922	2.0	4.6409435535	5.087462841	3.169925001	3.321928095	5.285402219	7.400879436	6.491853096	2.584962501	3.169925001	3.906890596	7.392317423	2.0	3.906890596	5.321928095	6.988684687	5.906890596	2.584962501	4.169925001	2.807354922	1
4.169925001	4.392317423	1.584962501	2.321928095	1.584962501	0.0	1.0	0.0	0.0	0.0	2.584962501	2.584962501	0.0	0.0	2.321928095	3.169925001	1.584962501	9.259743264	2.321928095	1.584962501	3.584962501	1.584962501	0.0	0.0	3.459431619	1.0	4.087462841	0.0	5.672425342	1.584962501	1.584962501	0.0	1.584962501	2.321928095	0.0	2.321928095	0.0	4.700439718	0.0	5.087462841	1.584962501	0.0	0.0	4.807354922	0.0	1.0	6.599912842	2.0	1
4.0	4.0	6.569855608	4.321928095	5.977279923	2.0	4.392317423	1.584962501	2.584962501	4.754887502	5.129283017	3.169925001	3.700439718	5.857980995	4.087462841	4.523561956	1.0	8.055282436	4.906890596	7.209453366	4.523561956	6.321928095	4.0	3.584962501	5.087462841	1.0	5.209453366	2.584962501	5.169925001	1.584962501	4.169925001	3.169925001	5.044394119	3.0	3.169925001	0.0	3.321928095	1.584962501	4.0	4.087462841	1.0	1.584962501	2.0	7.87036472	4.087462841	0.0	3.169925001	0.0	1
3.169925001	3.0	1.584962501	1.584962501	2.807354922	1.0	0.0	2.807354922	3.584962501	2.321928095	4.64385619	0.0	4.754887502	2.0	1.0	5.392317423	3.459431619	6.930737338	4.857980995	3.459431619	6.357552005	3.584962501	0.0	1.0	8.434628228	2.321928095	6.539158811	1.0	1.0	2.0	1.584962501	1.584962501	1.0	3.169925001	1.0	1.584962501	3.459431619	0.0	1.0	7.912889336	0.0	0.0	2.0	7.912889336	3.584962501	0.0	1.584962501	3.584962501	1
3.459431619	4.169925001	5.700439718	1.0	3.584962501	4.087462841	4.392317423	3.0	3.321928095	2.584962501	4.95419631	1.584962501	3.584962501	2.321928095	3.906890596	2.0	2.321928095	7.665335917	4.754887502	4.754887502	6.599912842	5.129283017	4.169925001	1.584962501	4.087462841	2.0	4.64385619	2.807354922	5.523561956	2.321928095	4.857980995	3.584962501	3.807354922	2.0	4.857980995	5.672425342	1.0	1.584962501	3.0	4.087462841	2.321928095	0.0	4.0	7.451211112	5.169925001	1.0	6.266786541	1.0	1
8.4352063115	8.7691415605	12.15196787	7.8048202374999995	7.941165625375001	7.841213351	9.85280391125	8.359214237875001	9.818609376875001	0.0	9.243585031875	5.426264755	10.33203655	7.732204364625	9.5	4.087462841	3.321928095	11.925172311499999	8.95891448	10.96434087	9.776687778000001	10.608151416	10.391729688875	5.518387305	10.851098221874999	5.700439718	10.534047995124997	5.044394119	7.658211483	4.6409435535	6.0	7.699991584374999	6.988684687	6.285402219	9.947912451625001	8.290018847	7.9515653025	4.857980995	8.703903573	8.886031803875	7.971543554	4.798009748749999	7.995829901	0.0	5.523561956	4.6409435535	4.169925001	6.4248125025	1
4.247927513	5.129283017	5.754887502	4.807354922	1.584962501	4.392317423	4.584962501	4.64385619	2.0	3.169925001	5.459431619	1.584962501	4.0	1.0	3.807354922	0.0	4.169925001	7.614709844	2.0	7.087462841	6.044394119	2.321928095	0.0	2.321928095	7.022367813	6.271135296000001	6.50779464	1.584962501	0.0	4.6409435535	3.169925001	2.321928095	3.0	3.584962501	0.0	4.247927513	4.95419631	1.0	6.539158811	5.906890596	1.0	1.584962501	3.321928095	6.392317423	3.0	2.321928095	4.700439718	0.0	1
1.0	2.0	0.0	2.0	2.321928095	0.0	7.693486957	2.807354922	4.700439718	0.0	7.977279923	3.459431619	2.0	3.0	8.22881869	0.0	2.321928095	8.77478706	4.392317423	3.807354922	3.321928095	2.0	4.392317423	0.0	1.584962501	0.0	4.754887502	0.0	4.523561956	2.321928095	0.0	6.022367813	2.0	5.392317423	1.584962501	1.584962501	0.0	6.599912842	1.584962501	2.584962501	1.0	0.0	0.0	1.584962501	3.807354922	2.584962501	1.584962501	0.0	1
3.459431619	3.807354922	4.64385619	2.807354922	1.0	1.584962501	3.700439718	2.321928095	3.0	2.0	5.087462841	2.0	9.469641817	2.0	3.169925001	0.0	3.169925001	9.25502857	1.0	7.159871337	4.95419631	3.584962501	6.339850003	1.584962501	2.0	0.0	7.189824559	2.0	6.285402219	0.0	2.321928095	2.0	1.584962501	2.584962501	0.0	4.392317423	1.0	6.988684687	2.0	5.727920455	1.584962501	1.584962501	3.0	2.807354922	3.169925001	1.584962501	0.0	2.807354922	1
3.169925001	3.807354922	6.894817763	0.0	1.0	4.087462841	3.700439718	3.321928095	2.0	3.169925001	3.807354922	1.584962501	3.321928095	0.0	2.321928095	1.0	3.0	9.047123912	2.584962501	4.95419631	3.906890596	2.321928095	2.0	4.906890596	3.459431619	2.584962501	6.0	3.584962501	5.614709844	1.584962501	0.0	2.807354922	2.0	3.0	2.584962501	1.0	0.0	4.95419631	5.357552005	4.392317423	3.584962501	0.0	2.321928095	4.0	3.459431619	1.584962501	3.321928095	1.0	1
2.0	1.0	2.807354922	2.0	3.169925001	3.169925001	2.807354922	3.459431619	7.14974712	5.977279923	8.21916852	4.169925001	2.321928095	2.0	4.247927513	0.0	2.0	6.409390936	8.95891448	3.700439718	3.321928095	6.965784285	0.0	0.0	1.0	2.584962501	3.700439718	0.0	0.0	0.0	2.0	1.584962501	6.727920455	2.584962501	1.0	1.584962501	2.584962501	0.0	3.169925001	6.714245518	0.0	3.459431619	1.0	5.754887502	3.807354922	0.0	2.0	0.0	1
3.321928095	4.906890596	8.144658243	1.584962501	2.0	1.584962501	0.0	3.321928095	2.321928095	2.807354922	3.807354922	2.321928095	3.169925001	2.0	2.807354922	1.0	3.321928095	8.942514505	4.247927513	6.700439718	5.285402219	5.754887502	5.459431619	1.0	2.321928095	1.584962501	8.562242424	3.807354922	5.64385619	2.0	3.700439718	2.321928095	2.584962501	2.0	5.209453366	5.087462841	2.321928095	4.392317423	2.0	4.321928095	4.523561956	1.584962501	2.584962501	6.392317423	1.584962501	2.0	3.807354922	0.0	1
3.584962501	5.614709844	1.584962501	1.0	2.0	0.0	3.0	2.0	1.0	2.807354922	4.087462841	1.584962501	2.0	0.0	3.321928095	0.0	2.321928095	7.651051691	0.0	2.321928095	6.50779464	1.584962501	6.247927513	0.0	5.129283017	0.0	5.614709844	2.321928095	3.584962501	0.0	2.321928095	3.169925001	1.0	2.0	0.0	2.0	1.584962501	7.924812504	1.0	3.807354922	0.0	0.0	2.584962501	3.321928095	3.700439718	3.459431619	0.0	1.0	1
