# Supplementary material for: Use of hybrid quantum-classical algorithms for enhancing biomarker classification
Source: PLoS One. 2025 Jul 17;20(7):e0327928. doi: 10.1371/journal.pone.0327928 (PMC12270134; doi:10.1371/journal.pone.0327928)
Supplement: S2 File — (CSV) [file pone.0327928.s002.csv]

miRNA	has_miR_3065_5p	has_miR_19a_3p	has_miR_3130_5p	has_miR_101_3p	Class Labels
TCGA.CZ.5451.11	2060.405693	7.152620531	3.269720683	7511.630691	0
TCGA.CJ.5672.11	1826.011447	13.26119252	4.059617316	6618.949255	0
TCGA.CZ.5470.11	2918.552072	8.150329594	5.361944985	5766.551498	0
TCGA.A3.3358.11	648.0110743	5.462689074	4.588925887	13314.20626	0
TCGA.B0.5701.11	2257.387167	10.11493607	2.790362228	5395.109485	0
TCGA.CW.6087.11	1812.21693	22.25424442	8.159510416	8710.817261	0
TCGA.CZ.5987.11	3184.55015	11.94998951	2.757487942	6073.728583	0
TCGA.CZ.5458.11	2677.531704	8.585597462	6.052081524	6382.272955	0
TCGA.CJ.5676.11	2474.088579	10.9250655	6.722952113	9343.984447	0
TCGA.CZ.5463.11	2297.287419	13.07710507	5.943923793	4326.161691	0
TCGA.CJ.5681.11	1283.966739	8.208159854	3.156915772	10018.57647	0
TCGA.CZ.5468.11	2134.331853	11.03568613	7.223672631	4517.0551	0
TCGA.CZ.5465.11	2775.689693	8.273818229	11.22850961	5207.171221	0
TCGA.CZ.5457.11	3071.586808	11.58069091	14.25304611	6269.930736	0
TCGA.B0.4700.11	1377.915663	10.56680015	2.81786213	9593.178486	0
TCGA.CZ.5982.11	2439.083347	5.450570619	0.340619664	4508.048804	0
TCGA.B0.5705.11	2365.276121	7.500062437	2.954620954	6955.107934	0
TCGA.B0.5697.11	1401.774664	6.629729201	1.371549078	6980.682517	0
TCGA.B0.5703.11	1076.468523	12.48407734	9.630443149	7396.554902	0
TCGA.CZ.5456.11	2676.631361	7.205389568	4.929999619	3686.565748	0
TCGA.B0.5711.11	2072.638821	14.51541293	2.639322172	7978.212687	0
TCGA.B0.4811.01	1328.766711	26.14404667	7.546862386	10180.13338	0
TCGA.CW.5584.11	2330.298351	30.35872131	13.26017416	7997.054013	0
TCGA.CZ.4863.11	2847.637093	6.185032042	9.143357412	4248.702435	0
TCGA.B0.5402.11	2425.280682	5.961692511	6.557932423	6614.810477	0
TCGA.B0.5709.11	1497.322725	5.438585797	2.417101548	8202.766385	0
TCGA.CW.5589.11	1505.870878	10.04317612	6.342869843	11673.96324	0
TCGA.CZ.5469.11	2588.07329	9.207203158	6.232379026	6195.620783	0
TCGA.CZ.5466.11	2142.913518	17.47452066	6.656701593	8469.240555	0
TCGA.CZ.5452.11	2635.700646	10.5652831	8.353877619	6076.362468	0
TCGA.CJ.5678.11	1843.879432	4.918530044	1.537105176	6441.380874	0
TCGA.B8.4619.11	1619.821287	12.28197499	2.78088081	9915.765008	0
TCGA.CJ.5679.11	1477.655852	7.530477806	7.872828608	9077.709579	0
TCGA.CW.6090.11	2915.493206	10.18634281	1.314365738	8885.428503	0
TCGA.CJ.6030.11	1955.353958	10.39398339	6.496302014	8735.914418	0
TCGA.CZ.5462.11	3385.860337	9.204974478	7.287450848	3424.586558	0
TCGA.CZ.5454.11	3008.487891	8.089711271	5.932607635	7049.939971	0
TCGA.CZ.5984.11	1759.679203	10.05722377	3.845543135	5810.960039	0
TCGA.CZ.5455.11	3294.325485	10.32171457	11.79606767	6930.886607	0
TCGA.B0.5696.11	2121.004654	6.79249205	3.622477654	7769.462444	0
TCGA.B0.5706.11	2401.517667	8.108190878	3.757577139	8134.609621	0
TCGA.CZ.5989.11	3073.892644	11.6426738	6.694668745	4177.011082	0
TCGA.B8.5549.11	2448.92336	14.96029473	6.365918959	6840.806138	0
TCGA.CZ.5461.11	2846.832156	8.608307695	6.197648718	5034.574794	0
TCGA.B0.5711.01	1664.088176	16.53586957	0	17078.50831	0
TCGA.CW.5585.11	1828.526335	4.155221054	3.046998239	9105.477744	0
TCGA.B2.5641.11	1775.667978	15.93245814	8.129012491	5003.890976	0
TCGA.CW.5581.11	1952.300332	10.47749522	1.552168454	8470.512914	0
TCGA.B0.4712.11	2262.886199	14.49403851	16.52884914	5618.238184	0
TCGA.A3.3387.11	1134.045214	11.15872503	3.063116033	9987.26436	0
TCGA.CJ.5677.11	1705.454855	4.052332033	4.052332033	7625.679899	0
TCGA.B0.5712.11	1763.140889	17.15993404	3.625393055	11972.19133	0
TCGA.B8.5552.11	2188.371109	13.24335013	8.513642663	8016.643732	0
TCGA.CZ.5467.11	3024.824315	7.410381507	6.880808166	4864.002776	0
TCGA.CZ.5986.11	1810.801667	11.586349	2.482968828	10952.84153	0
TCGA.CW.5580.11	2616.890855	17.06334968	5.817025836	6983.571515	0
TCGA.CZ.5453.11	2878.965552	9.967517583	8.081865024	6188.222222	0
TCGA.B0.5694.11	1295.696455	5.174095478	4.434644777	7209.572372	0
TCGA.B0.5691.11	1837.777687	1.354591953	2.03173272	6098.635938	0
TCGA.CZ.5985.11	3194.429106	8.471772484	0.529542294	4032.685697	0
TCGA.B0.5690.11	1788.30565	4.986167816	1.329608653	5488.393699	0
TCGA.CW.5591.11	1883.232809	9.53625406	7.210081543	9132.371769	0
TCGA.B8.4622.11	1872.743886	11.04711599	6.243909783	10365.41406	0
TCGA.CW.5587.11	1742.019157	8.803222023	3.423401193	11313.04977	0
TCGA.B0.5699.11	1593.349108	4.144884328	1.578936149	7260.59652	0
TCGA.CZ.4864.11	2211.814206	3.905987729	3.906040082	7076.990873	0
TCGA.CW.6088.11	2444.713699	10.66923372	4.06449431	5310.021664	0
TCGA.B2.5636.11	1608.385222	8.70369175	3.626388442	8347.815937	0
TCGA.CJ.5680.11	1427.644737	11.26534167	13.8649429	8324.799585	0
TCGA.CZ.5988.11	2349.781668	8.352235102	2.5521414	6633.988989	0
TCGA.B8.4620.11	1217.602603	15.78305786	5.261187691	12109.11694	0
TCGA.CJ.5689.11	1319.700139	13.55064794	5.269597601	11583.03634	0
TCGA.CZ.4863.01	1621.6833	10.78016139	1.07800205	9043.708803	1
TCGA.B0.5700.01	805.1411663	11.19089769	0.829015341	14482.25228	1
TCGA.B0.5402.01	637.9154827	28.87891554	0.862151422	18062.96946	1
TCGA.CZ.4864.01	1150.731924	9.251369326	0	14482.48906	1
TCGA.CJ.4876.01	422.9665976	20.0820426	0.743783744	8810.480581	1
TCGA.CW.6093.01	2177.598439	18.8710894	100.733422	17585.85966	1
TCGA.B2.5635.01	814.5340841	5.081483653	2.092300056	11771.6536	1
TCGA.CJ.4878.01	339.8788877	20.68246007	1.279340387	19652.74375	1
TCGA.BP.4994.01	1933.012664	7.991680474	30.55541728	10300.25333	1
TCGA.B0.5710.01	2258.056796	11.89479746	0.396484925	12380.75158	1
TCGA.A3.3387.01	1749.75692	5.623979601	3.749418597	10375.27482	1
TCGA.B8.5552.01	1690.152966	20.59644825	1.029951569	14197.64415	1
TCGA.BP.4804.01	1093.595161	7.563120754	3.076647123	10716.27245	1
TCGA.CW.5584.01	1203.941714	7.811691928	0.488232572	9257.705067	1
TCGA.CJ.5683.01	1928.599349	17.12547713	0.329330653	13840.9479	1
TCGA.CJ.4891.01	1489.901276	21.94497288	6.524048971	8933.646639	1
TCGA.CJ.4881.01	1053.407972	3.134719761	6.095328911	9144.012661	1
TCGA.B0.5701.11	2257.387167	10.11493607	2.790362228	5395.109485	1
TCGA.B4.5838.01	1327.227375	16.610016	4.745635549	9859.045915	1
TCGA.CZ.5988.01	1326.856426	16.12648257	6.271724879	6609.211798	1
TCGA.BP.4975.01	1873.679717	3.285314171	0.273765763	26936.51125	1
TCGA.B4.5834.01	2702.766199	15.13917218	0	12519.86841	1
TCGA.A3.3317.01	565.8572554	7.630670867	8.433635082	9913.293386	1
TCGA.BP.4807.01	528.7354903	28.66981987	1.661936597	8303.676996	1
TCGA.BP.4961.01	1929.283954	6.842060052	0.092474799	18276.65259	1
TCGA.B0.5812.01	1835.085757	13.88806987	0.462969812	10124.45621	1
TCGA.BP.4797.01	1680.203603	20.56127509	4.744836317	9948.041522	1
TCGA.B0.5702.01	604.0909503	11.51522708	3.838427492	6594.920582	1
TCGA.DV.5574.01	2392.622126	16.30799699	4.659374753	6178.923396	1
TCGA.CZ.4858.01	1128.787575	83.00099512	0.829944634	3971.195972	1
TCGA.B0.4837.01	668.9604908	26.87748384	3.732973066	5479.282987	1
TCGA.B8.5553.01	734.0859613	17.80516044	4.451224631	13685.91837	1
TCGA.BP.5000.01	928.4803864	3.928675506	0	2344.049348	1
TCGA.CJ.5672.01	748.3944068	9.16649699	2.696097414	10483.85778	1
TCGA.B4.5844.01	2336.086536	21.65918877	0.902504677	22469.57751	1
TCGA.CZ.5459.01	2580.806667	24.89387882	3.068964077	9173.912299	1
TCGA.CZ.5470.01	1327.806511	27.81645884	13.07006875	5838.139397	1
TCGA.CZ.4854.01	854.0061051	5.791302861	6.830767355	9998.744271	1
TCGA.BP.4790.01	1849.840909	13.93875053	1.991272718	12483.44502	1
TCGA.CW.6090.01	867.4227107	24.43370668	0	12681.49992	1
TCGA.BP.5008.01	418.5185425	31.48458327	2.827933157	11275.59128	1
TCGA.BP.4965.01	1513.319822	14.55589648	0.485244041	10605.59614	1
TCGA.B4.5836.01	2749.024974	12.84743478	0	11920.2456	1
TCGA.DV.5567.01	639.0854597	4.00874452	1.47692578	6692.407612	1
TCGA.B0.4706.01	1670.640628	27.38140467	2.007926921	9816.852953	1
TCGA.CZ.4866.01	656.6197095	9.136734051	13.70497251	9066.174951	1
TCGA.BP.4969.01	758.9571996	17.9889296	1.713228622	12164.16542	1
TCGA.CZ.5986.01	1946.158633	24.62153474	0.547135977	14488.64713	1
TCGA.CJ.5671.01	730.2080154	16.58804292	3.98111183	10746.27248	1
TCGA.AK.3458.01	512.4786164	22.78313416	2.516703117	18336.52555	1
TCGA.B8.5550.01	886.0849508	10.91272066	7.420684448	8526.063244	1
TCGA.CJ.5676.01	2284.250346	16.07056223	3.287076566	8966.502455	1
TCGA.B0.4821.01	1982.068134	19.42280478	13.17941041	4848.237887	1
TCGA.BP.4998.01	477.2999424	22.0158217	6.16438045	8234.347699	1
TCGA.CZ.5463.01	1237.752573	23.96564802	1.767989093	14299.96879	1
TCGA.CJ.5686.01	1441.908462	14.22196623	1.580134901	12078.37807	1
TCGA.BP.4759.01	2008.167434	18.00000842	4.5001464	14620.66743	1
TCGA.CZ.5466.01	1032.643681	20.16266853	5.359629905	12096.63398	1
TCGA.B0.5701.01	1520.08085	13.24009098	0.630483679	8007.091386	1
TCGA.A3.3358.01	1730.018263	14.59793068	1.122902519	12749.92852	1
TCGA.B0.5699.01	753.3402846	17.07022095	7.759504111	18667.2507	1
TCGA.BP.4977.01	488.3900365	31.71063703	8.739229967	12039.76032	1
TCGA.BP.4967.01	388.4707913	31.94372856	3.304563772	7847.894779	1
TCGA.B4.5835.01	1686.399852	18.01141316	5.687783647	7598.977841	1
TCGA.DV.5565.01	1012.826175	15.07648143	0.225015497	17570.13334	1
TCGA.B0.4811.01	1328.766711	26.14404667	7.546862386	10180.13338	1
TCGA.CZ.5458.01	1232.224886	22.50417863	0.57701333	12391.56382	1
TCGA.CJ.5675.01	1858.655648	9.609765001	1.067650286	14937.8623	1
TCGA.CJ.6032.01	1434.155866	11.16873988	1.811118558	9634.348371	1
TCGA.CZ.5982.01	2277.266815	31.84661464	2.599635583	23333.38751	1
TCGA.CJ.5679.01	748.0859114	8.005045409	8.004911172	10589.70066	1
TCGA.BP.4989.01	366.0915394	37.31799862	4.08567747	7214.328983	1
TCGA.B2.5641.01	1381.87691	10.1692086	2.259772745	9521.110439	1
TCGA.B0.5705.01	1974.453067	8.901830528	0.145914973	14971.60175	1
TCGA.B0.5697.01	1652.055989	7.023171564	3.241530992	8455.513256	1
TCGA.CW.5588.01	2724.568379	11.20460882	6.722874891	8814.387437	1
TCGA.CJ.6031.01	2520.097077	23.77758991	4.086752253	6966.062594	1
TCGA.BP.4959.01	333.2931727	26.06538503	18.37382718	11379.52204	1
TCGA.CJ.4635.01	389.3717917	41.16952882	1.257173331	8945.712088	1
TCGA.BP.5001.01	565.4309396	24.95943501	0.36706611	12231.47594	1
TCGA.B0.5694.01	1017.820335	13.83438337	0.847076453	15082.60435	1
TCGA.BP.4971.01	1587.470557	18.88496344	5.554419043	9030.530534	1
TCGA.B0.5696.01	2459.754286	10.53583224	2.34115024	10401.46319	1
TCGA.CW.6097.01	1318.387172	12.40611331	2.481271748	8892.978219	1
TCGA.CZ.5456.01	1052.632638	15.63543935	3.678878256	7624.425702	1
TCGA.BP.4968.01	587.5580114	31.95288359	1.304233722	9852.516836	1
TCGA.BP.4770.01	3204.654762	16.46343403	1.703264606	3007.131637	1
TCGA.CZ.5989.01	2479.564257	10.57176292	0.961133891	7786.114641	1
TCGA.B0.5075.01	558.682188	26.96783735	8.539892688	12203.42751	1
TCGA.BP.4992.01	1770.969059	16.17704494	0.283781788	14399.32301	1
TCGA.CZ.5467.01	2288.770895	12.34156946	0.561000737	12429.89175	1
TCGA.B8.5545.01	2297.374891	16.74760104	2.436002912	10885.71648	1
TCGA.CW.5589.01	1859.444443	14.22839981	0.961333885	10727.87357	1
TCGA.B0.4834.01	3513.128525	7.19778662	23.25478519	6346.225468	1
TCGA.CZ.5469.01	2999.139206	14.65661112	20.97451596	4157.465088	1
TCGA.CZ.5452.01	1244.335251	11.32698357	5.258747478	9151.146273	1
TCGA.CJ.5689.01	2076.563794	21.693847	5.045039567	7736.011806	1
TCGA.CZ.5451.01	1844.852519	15.99357839	0.26654646	9850.402055	1
TCGA.B0.5085.01	2463.13098	18.85060191	0.661400622	15311.99036	1
TCGA.EU.5904.01	2297.563328	19.09214913	67.40903673	17689.99639	1
TCGA.CJ.4889.01	458.1803931	17.95439593	0.718102761	11997.88103	1
TCGA.BP.4789.01	571.524415	18.42032036	0.657944959	15930.42239	1
TCGA.B8.4153.01	1893.377828	25.638626	3.114974226	15090.11196	1
TCGA.CJ.6030.01	1557.912031	18.96764577	7.43831128	9734.287225	1
TCGA.B0.5707.01	1707.54115	11.94484037	11.94474082	7501.219767	1
TCGA.B0.4816.01	1137.22295	17.87348	2.234176235	9537.154755	1
TCGA.B8.5551.01	496.9932876	19.22247507	5.60679579	7335.044088	1
TCGA.DV.5566.01	997.5228651	21.99170739	2.40533815	14956.63825	1
TCGA.EU.5906.01	1659.301481	17.88450726	1.9871389	16071.08384	1
TCGA.B8.4146.01	2275.881446	20.78771961	1.433613397	13467.28966	1
TCGA.BP.5007.01	1276.442837	4.120292524	0.274648976	26770.98581	1
TCGA.B0.5698.01	2153.325347	22.80941145	160.0716809	15235.68696	1
TCGA.B0.5706.01	2236.736161	14.86554612	1.607001442	9213.226347	1
TCGA.BP.4173.01	1042.08943	4.173548722	0.505851063	9436.128764	1
TCGA.BP.4987.01	1963.786504	21.20869558	0.48205604	25835.50784	1
TCGA.B0.5713.01	1946.515498	15.32656172	83.40716462	11112.60476	1
TCGA.B0.5703.01	1673.681971	5.929253804	0.847020655	8604.868002	1
TCGA.BP.4973.01	409.6663874	19.58097622	0.305950306	13858.77094	1
TCGA.B0.5711.01	1664.088176	16.53586957	0	17078.50831	1
TCGA.CJ.4899.01	3165.145456	19.41045863	1.712674139	9989.003212	1
TCGA.B0.5399.01	1838.664295	19.3430851	0.723064833	13847.148	1
TCGA.CZ.5984.01	1159.323359	14.70785823	10.38211774	9588.744343	1
TCGA.CZ.5453.01	2092.250422	14.06008092	1.058242467	14975.26974	1
TCGA.B0.4815.01	507.8502201	28.13729657	10.98010567	8854.962766	1
TCGA.B4.5378.01	2015.751618	9.05494433	0.794331328	6271.080091	1
TCGA.B0.5709.01	883.1791825	8.748522274	2.24328807	13732.64878	1
TCGA.DV.5575.01	1097.578142	4.382656901	1.947823512	11001.08991	1
TCGA.EU.5905.01	2046.917187	10.19586334	1.799235674	6778.485562	1
TCGA.EU.5907.01	1102.18327	10.81245615	1.441649071	13526.43329	1
TCGA.CZ.5985.01	1008.539336	14.03409107	6.291180626	8863.065205	1
TCGA.B8.5549.01	1640.118678	12.9632861	1.037076274	6606.075764	1
TCGA.B0.5693.01	1187.798492	10.02687518	1.156975107	23723.32008	1
TCGA.B8.5546.01	1738.340078	11.44057859	0.672956578	15871.10407	1
TCGA.BP.4985.01	809.023268	14.08231661	3.520584336	3546.341719	1
TCGA.B0.5690.01	2356.29147	19.43180678	0.826859146	10613.49775	1
TCGA.CZ.5457.01	1310.690986	10.31689077	5.158415657	10845.13818	1
TCGA.CJ.5684.01	1668.914359	15.06089378	47.09002995	13518.11298	1
TCGA.B0.4852.01	1790.388495	22.18316475	2.35264419	10493.8791	1
TCGA.BP.4981.01	1092.319458	5.528780942	0.298818645	17656.50683	1
TCGA.B0.4810.01	1905.498346	16.26018623	0.752854042	8916.950401	1
TCGA.CW.5581.01	1402.924064	6.005554239	1.334568302	9501.8988	1
TCGA.B8.4621.01	1827.420029	12.85936977	14.22730147	4920.528496	1
TCGA.BP.4970.01	2364.877217	12.83379798	1.711189779	9578.900007	1
TCGA.CJ.4870.01	1504.540805	7.088074235	0.12654114	20495.30424	1
TCGA.B4.5832.01	2453.286661	14.7630571	16.55252036	6499.691647	1
TCGA.CW.6088.01	2527.471957	17.63650356	1.259823287	15837.51948	1
TCGA.B2.5636.01	926.5195281	5.452532786	1.031658509	10829.09962	1
TCGA.CJ.6027.01	1144.667921	14.60933333	3.437372246	6380.774041	1
TCGA.B0.5695.01	2080.83854	12.53522721	0.83566144	17856.13691	1
TCGA.3Z.A93Z.01	1459.525212	15.28241929	1.802555101	13079.52373	1
TCGA.B2.5633.01	1064.502333	9.267764642	2.31698032	9831.080916	1
TCGA.B0.5692.01	666.8150083	12.33452287	1.54177711	13769.82124	1
TCGA.B2.A4SR.01	1488.131666	16.79111493	0	23478.90605	1
TCGA.B0.4710.01	1897.876687	34.94173502	3.918691949	12673.57411	1
TCGA.B0.4698.01	504.6523125	65.00830973	0.604695985	3895.980868	1
TCGA.BP.4982.01	994.3779541	6.871493737	0.715790921	12011.18168	1
TCGA.B0.4833.01	486.3553824	33.5723312	0	10686.16813	1
TCGA.BP.4761.01	644.2223163	17.9211968	10.26726252	6832.567912	1
TCGA.B0.5088.01	464.4281022	43.26139307	3.97775286	13003.50827	1
TCGA.BP.4960.01	864.5628925	7.844368455	1.484103994	9992.885218	1
TCGA.DV.5569.01	2000.387904	25.7032043	6.705257821	11573.40184	1
TCGA.B4.5843.01	2137.701414	21.79772575	2.421764692	13755.36446	1
TCGA.B0.5691.01	1200.249525	10.19295248	1.169733545	17146.17843	1
TCGA.DV.5576.01	1234.071274	5.276536272	1.319134675	5765.224587	1
TCGA.BP.4340.01	676.206638	6.275851679	0	7824.934585	1
TCGA.CZ.5465.01	2408.364518	28.45026913	0.431075711	19534.5236	1
TCGA.B0.5400.01	1689.48502	11.0162313	4.00594401	7774.524839	1
TCGA.CW.5583.01	809.2103428	7.877221211	0.358015551	14662.6284	1
TCGA.B0.4818.01	1484.235647	17.8433134	16.35821269	10765.73984	1
TCGA.CW.5587.01	803.5262742	7.689436107	0.295761322	11841.25698	1
